# Supplementary material for: Single‐cell co‐expression analysis using computational machine learning reveals oxidative, immunopathologic, and myocardial responses for multi‐organ failure in COVID‐19
Source: Clin Transl Med. 2022 Oct 6;12(10):e1049. doi: 10.1002/ctm2.1049 (PMC9538710; doi:10.1002/ctm2.1049)
Supplement: Supplementary file 3 — Supporting Information [file CTM2-12-e1049-s004.txt]

Supplementary Data 2: WGCNA-related values of Module Eigengene from filtered 3702 genes
		MEblack	MEblue	MEbrown	MEmagenta	MEpurple	MEturquoise
4931406P16Rik	black	0.939545891	0.070928246	-0.113375746	-0.469775816	0.492330438	-0.321030976
5330417C22Rik	black	0.975820976	-0.019320019	-0.221465482	-0.538923711	0.570328486	-0.263114617
6430548M08Rik	black	0.887344231	0.265507611	-0.26360506	-0.614129321	0.452578607	-0.32384886
9430020K01Rik	black	0.966756321	-0.1720299	-0.019532854	-0.358372486	0.526938604	-0.301916124
AA986860	black	0.960748213	-0.097846777	-0.227534621	-0.465734218	0.671643959	-0.130090504
Abca8a	black	0.8641771	-0.26723549	0.244988739	-0.154906144	0.321978545	-0.44553889
Ablim3	black	0.735061341	-0.480421776	0.520263489	0.15035556	0.22082408	-0.421527388
AC154734.1	black	0.989571143	-0.06536578	-0.185751254	-0.485586365	0.600744772	-0.232843929
Ace	black	0.939678134	-0.119615204	-0.220782962	-0.414805336	0.694762255	-0.06315893
Acer2	black	0.968951397	-0.155224271	-0.134410166	-0.429445047	0.588363346	-0.223905172
Acsl4	black	0.881243429	0.181911957	-0.541292527	-0.732182037	0.67725525	-0.050528996
Acta2	black	0.666277857	-0.013240188	-0.066908375	-0.443409609	0.119432444	-0.498772566
Acvrl1	black	0.972006501	-0.047642194	-0.161406282	-0.469187038	0.565139431	-0.250166357
Adam15	black	0.87598446	-0.312833591	0.126026419	-0.08539317	0.626883495	-0.075902057
Adamts15	black	0.818580534	-0.092106006	-0.125225414	-0.307666806	0.613046411	-0.067656155
Adamtsl4	black	0.716286866	-0.234485442	0.442539375	0.066100616	0.224352184	-0.40980212
Adarb1	black	0.928251642	-0.166341798	0.12610182	-0.217953167	0.500947067	-0.288988188
Adcy4	black	0.965258538	-0.10156577	0.008320637	-0.353172059	0.486411301	-0.336035214
Adgre5	black	0.841600315	0.426143779	-0.382220129	-0.802079079	0.290475169	-0.466430753
Adgrf5	black	0.973420244	-0.167834795	-0.019689864	-0.347245179	0.554819255	-0.274277688
Adgrl4	black	0.967030003	-0.261442566	-0.004122221	-0.287213321	0.607362024	-0.201947938
Adipor2	black	0.83180133	-0.099512776	-0.156382948	-0.283455118	0.740561175	0.085929633
Adrb2	black	0.879983813	0.284336677	-0.361253162	-0.703109177	0.452736098	-0.324329571
Aebp1	black	0.809115448	-0.006471629	-0.460283628	-0.501268516	0.807220671	0.190339863
Afap1l1	black	0.904624556	-0.369373463	0.110283442	-0.187586931	0.489890305	-0.270073699
Afdn	black	0.850950702	-0.349985102	-0.174509556	-0.207674855	0.854545405	0.204058478
Ager	black	0.965575518	-0.085613662	-0.194339299	-0.493867393	0.571689731	-0.23758817
Agrn	black	0.811449608	-0.238380719	-0.121109344	-0.187147504	0.787143096	0.165590286
Ahnak	black	0.951414927	-0.05300457	-0.019985855	-0.420674083	0.433025119	-0.405640762
Akap12	black	0.889173908	0.04892386	-0.17596589	-0.551194663	0.389187265	-0.386945105
Akap5	black	0.980325972	-0.075744849	-0.19511403	-0.502519058	0.585678063	-0.245731191
Alas1	black	0.804367715	-0.478813469	-0.141764722	-0.142375805	0.835729544	0.229807406
Alcam	black	0.986725045	-0.030295141	-0.270211507	-0.545822982	0.63950606	-0.187343646
Aldh1a1	black	0.960075791	-0.094286513	-0.192840322	-0.496810931	0.569897959	-0.246036421
Aldh1a7	black	0.907259589	-0.180683234	-0.323247217	-0.467017981	0.745971672	0.016093162
Als2cl	black	0.749096092	0.410110287	-0.262572449	-0.590677997	0.362037295	-0.297124537
Amotl1	black	0.688999276	-0.341832198	0.555461668	0.166783546	0.189753389	-0.425057038
Amotl2	black	0.783479313	-0.3757532	-0.005238863	-0.05430322	0.775789266	0.184866051
Angpt1	black	0.959960414	-0.174498067	-0.127155024	-0.423909429	0.56737583	-0.245527784
Antxr1	black	0.92007384	0.207100909	-0.288239984	-0.664002911	0.423846216	-0.370988068
Anxa1	black	0.911670516	0.047899386	-0.246175041	-0.596520938	0.452304515	-0.339020536
Anxa2	black	0.904036794	-0.025744792	-0.238594635	-0.551356191	0.490732238	-0.279809085
Anxa3	black	0.984034693	-0.056272151	-0.163353049	-0.498070132	0.548315056	-0.292708869
Anxa4	black	0.87002458	-0.183634996	-0.379692123	-0.467829853	0.787982269	0.110672606
Anxa5	black	0.886830674	-0.065551331	-0.243691377	-0.522073104	0.518466994	-0.226423976
Aox1	black	0.640719137	-0.293920205	0.565270561	0.178693681	0.155089474	-0.421771721
Aox3	black	0.945960854	-0.046669373	-0.175895534	-0.46283219	0.586755136	-0.220728911
Aplp2	black	0.834648611	-0.495680581	-0.071486901	-0.112902973	0.808998394	0.179877828
Appl2	black	0.757430413	0.040572627	0.099479116	-0.224602467	0.378237761	-0.281564476
Aqp5	black	0.923809356	-0.074291297	-0.178247084	-0.457453243	0.54742018	-0.218788077
Arap3	black	0.964258182	-0.118529412	-0.019767467	-0.351461381	0.528102862	-0.2848232
Arf1	black	0.5725199	-0.021364876	-0.566445453	-0.472631049	0.756411941	0.366521389
Arhgap21	black	0.845360492	-0.334192057	0.274882293	-0.01868248	0.488450149	-0.221933293
Arhgap29	black	0.944376327	-0.32798184	-0.109754962	-0.279197967	0.745598882	-0.013376631
Arhgap31	black	0.959662973	-0.059859183	-0.0672587	-0.398573674	0.533396573	-0.28774946
Arhgef15	black	0.884608198	-0.310239823	0.225634183	-0.09667328	0.448592647	-0.297665133
Arhgef17	black	0.739866811	-0.296879249	0.326959463	0.077352998	0.445560327	-0.159653874
Arhgef26	black	0.987455689	-0.075578235	-0.197833156	-0.479485121	0.627744033	-0.2010902
Arl4d	black	0.862805051	-0.076439285	-0.137819081	-0.360053258	0.601138735	-0.126091875
Arrb1	black	0.858710919	0.354924943	-0.428738884	-0.725836134	0.496425384	-0.242004374
Ascc2	black	0.840233778	0.244683828	-0.384891761	-0.615366791	0.600722732	-0.101986313
Atp13a3	black	0.782397146	0.127231409	-0.589997314	-0.619120741	0.819549238	0.217436885
Atp2b1	black	0.856456811	0.385904892	-0.438289698	-0.784087133	0.437907655	-0.317941711
Atp7b	black	0.901486791	-0.026930883	-0.186554966	-0.438326455	0.593076232	-0.171838369
Atp8a1	black	0.870511412	0.321388884	-0.244823853	-0.665721082	0.334702894	-0.453322779
AU021092	black	0.815040074	0.32183121	-0.488182622	-0.796594265	0.429605125	-0.277390603
Bcam	black	0.888747589	-0.37201298	0.086330863	-0.166160517	0.54791044	-0.17710043
Bgn	black	0.859485261	0.122274395	-0.276494153	-0.593812443	0.432112778	-0.294451229
Bmpr2	black	0.964235923	-0.122732816	-0.134987096	-0.400943126	0.628900768	-0.176933913
Bpifa1	black	0.42551245	-0.124358225	-0.109662342	-0.267476735	0.232122955	-0.149708713
C7	black	0.948228194	-0.104341457	-0.171111407	-0.462396909	0.564694222	-0.225412531
Cadm1	black	0.917708281	0.145052892	-0.426105547	-0.698219412	0.579669204	-0.190145231
Calcrl	black	0.900759465	-0.0727871	-0.208884371	-0.509238277	0.506766084	-0.259078444
Cald1	black	0.847616139	0.282172298	-0.377978522	-0.737876896	0.384473356	-0.3579478
Calm2	black	0.749003296	0.232472205	-0.545401033	-0.761037156	0.477174186	-0.15506215
Calu	black	0.545185794	-0.431041898	0.485396652	0.12062093	-0.001656439	-0.513397075
Capn2	black	0.971525169	-0.15756486	-0.133206833	-0.362291474	0.699563102	-0.093556056
Carhsp1	black	0.944422295	0.137881211	-0.370686198	-0.650442323	0.59520554	-0.197011926
Caskin2	black	0.856227851	-0.249064936	0.051352721	-0.139143049	0.637140376	-0.053408416
Casz1	black	0.835346339	-0.201249426	0.134687929	-0.131222141	0.515693459	-0.185110674
Cav1	black	0.951029948	-0.191125555	-0.055322466	-0.387581513	0.504390032	-0.308706901
Cav2	black	0.947816408	-0.208901369	-0.137858579	-0.406283984	0.595056706	-0.196780404
Cbr2	black	0.98052953	-0.084360238	-0.189956224	-0.493080646	0.590162112	-0.240759084
Cbx6	black	0.825610415	0.107386073	-0.472886238	-0.555044219	0.770697098	0.124702093
Ccl6	black	0.918693855	0.08476716	-0.22362677	-0.590357616	0.42988961	-0.360780744
Cd200	black	0.924661335	0.067609271	-0.216576051	-0.594011	0.422358327	-0.385603805
Cd34	black	0.689093916	-0.416216769	0.263023006	-0.042776362	0.228980234	-0.372176207
Cd9	black	0.957385121	-0.019627481	-0.31142072	-0.582175815	0.613014395	-0.188206827
Cd93	black	0.976165232	-0.08399479	-0.136671746	-0.47637412	0.523348805	-0.30692809
Cdc42bpa	black	0.878058413	-0.301733381	-0.158666452	-0.235513179	0.819873381	0.138185003
Cdc42bpb	black	0.701858626	-0.240825168	-0.1072077	-0.10013511	0.77808152	0.263431486
Cdc42bpg	black	0.94820395	-0.163603697	-0.277523429	-0.420106856	0.793601217	0.039314909
Cdc42ep1	black	0.945029618	-0.196542005	0.007919611	-0.29215683	0.541312914	-0.243096171
Cdc42ep4	black	0.967105137	-0.041332341	-0.170318398	-0.457204274	0.610254175	-0.205808035
Cdh5	black	0.964589125	-0.15354829	-0.007074141	-0.358662214	0.489852351	-0.327471684
Cdkn1a	black	0.811610875	-0.142848584	0.181767992	-0.139345211	0.424278404	-0.277861437
Cds2	black	0.651165724	0.254994079	0.219202057	-0.244102785	0.085665904	-0.521396964
Cfap65	black	0.871142908	-0.045463036	-0.170563314	-0.405722616	0.581870628	-0.1540504
Cgn	black	0.945842123	-0.143413678	-0.279784071	-0.437059372	0.770392505	0.007142364
Chia1	black	0.932931641	-0.088273031	-0.189120753	-0.479673605	0.566618917	-0.229507166
Chil1	black	0.934442731	-0.10150901	-0.197235805	-0.493443534	0.548250794	-0.239706351
Chil3	black	0.928973191	0.017869479	-0.186261369	-0.47680537	0.562154049	-0.231116818
Cldn18	black	0.851230855	-0.115741581	-0.186483584	-0.45920657	0.491226405	-0.222958064
Cldn5	black	0.951473725	0.009164001	-0.212090469	-0.534147653	0.520695617	-0.28003511
Clec14a	black	0.969908403	-0.107288161	-0.176117099	-0.478147318	0.572950366	-0.241399465
Clec1a	black	0.956816528	-0.1460919	-0.125383039	-0.436950064	0.550530552	-0.2607067
Clic3	black	0.978775863	-0.096833602	-0.206722154	-0.4859006	0.61395645	-0.20016279
Clic4	black	0.964145368	-0.20961786	0.081109872	-0.253473123	0.53213759	-0.281866792
Clic5	black	0.943605737	-0.263406648	0.061437852	-0.269780709	0.512857037	-0.28680167
Clstn1	black	0.919822067	-0.277042177	-0.108502065	-0.248531323	0.763269593	0.044601307
Cmklr1	black	0.937785334	0.156187638	-0.144594656	-0.548312918	0.414653252	-0.407127507
Col1a1	black	0.656798435	0.021705446	-0.036066765	-0.310931259	0.264209763	-0.281697715
Col1a2	black	0.731627989	0.241033816	-0.201800771	-0.566657989	0.233041448	-0.403467538
Col23a1	black	0.98502454	0.013899475	-0.237214734	-0.548543646	0.589872506	-0.247801916
Col3a1	black	0.711189348	-0.126212835	-0.025554685	-0.344415631	0.2520517	-0.363825262
Col4a1	black	0.935992052	-0.210675169	0.020746956	-0.248740783	0.585262618	-0.187627123
Col4a2	black	0.923650132	-0.169219147	0.018110161	-0.26387904	0.557030482	-0.212747667
Col4a5	black	0.861959718	-0.444221076	-0.005789333	-0.134984482	0.722075159	0.048331627
Col6a1	black	0.973257489	-0.11131596	-0.081054266	-0.422655933	0.516544811	-0.309409174
Col6a2	black	0.895385142	-0.184868052	0.012444067	-0.324606435	0.42295579	-0.336292833
Col6a3	black	0.804024054	-0.088737341	-0.115057133	-0.397188161	0.42188637	-0.246920172
Colec12	black	0.827158383	0.133847381	-0.321404118	-0.64488161	0.408626841	-0.307654294
Cp	black	0.799271023	-0.184315151	0.20262699	-0.172647463	0.341383435	-0.358587756
Cped1	black	0.964081132	-0.098414228	-0.085170355	-0.437491283	0.511226755	-0.320342848
Cpm	black	0.957856668	-0.058156001	-0.307410559	-0.548284219	0.665830904	-0.12860796
Crispld2	black	0.937336954	-0.236467867	0.099865386	-0.245771877	0.469311226	-0.327708016
Cry2	black	0.840651439	-0.187825592	0.147867662	-0.131332193	0.508626555	-0.20151282
Csnk1e	black	0.890207454	0.078467287	0.082123138	-0.354106455	0.325343367	-0.463020088
Csrp1	black	0.866348973	0.224369276	-0.371607814	-0.720499995	0.409077451	-0.3420516
Ctdsp2	black	0.875147039	0.163194237	-0.289295729	-0.523267598	0.618035779	-0.098794198
Ctgf	black	0.836506468	-0.144396412	-0.130876623	-0.291438615	0.666989644	0.000597393
Ctla2a	black	0.913954915	0.056885012	-0.25107322	-0.597158389	0.45668642	-0.332071694
Ctnnb1	black	0.827908217	-0.265572454	-0.253974459	-0.346318079	0.73474307	0.09439133
Cttnbp2nl	black	0.981550632	-0.083924626	-0.18442693	-0.481198386	0.606160692	-0.221940312
Cxcl15	black	0.919628417	-0.1069656	-0.193621496	-0.484724612	0.538412026	-0.235088763
Cyb561	black	0.912253016	-0.299648119	-0.251777801	-0.346016497	0.812005323	0.103446252
Cyb5r3	black	0.938056781	-0.139316971	-0.32588974	-0.483412571	0.751497894	0.005388676
Cyfip1	black	0.910654024	0.253525044	-0.401079984	-0.723860294	0.516626588	-0.260161573
Cyfip2	black	-0.7588896	0.325450395	-0.000510469	0.263251266	-0.342958384	0.322495065
Cyp2b10	black	0.964894833	-0.070786541	-0.184540369	-0.475369584	0.598364005	-0.22253777
Cyp2d22	black	0.764181852	-0.046189799	-0.098019875	-0.267087769	0.597415841	-0.033100759
Cyp2f2	black	0.968850934	-0.093219614	-0.195563727	-0.496866278	0.580103962	-0.240305811
Cyp2s1	black	0.969578275	-0.065939376	-0.248040198	-0.50674895	0.646282412	-0.164671929
Cyth3	black	0.979728977	-0.068317058	-0.15720227	-0.49266985	0.543660696	-0.290050525
Cyyr1	black	0.938724059	-0.233386748	0.141816783	-0.205254409	0.486812175	-0.311249611
D230025D16Rik	black	0.964015474	0.040918802	-0.243691277	-0.54110068	0.603951811	-0.215933839
Dab2ip	black	0.83481673	-0.240109	0.235595696	-0.058304234	0.475421567	-0.222624133
Dapk1	black	0.835406289	-0.155788464	-0.13094721	-0.262389358	0.714356841	0.044335167
Ddr2	black	0.952521077	-0.119350015	-0.06640072	-0.420529835	0.48679217	-0.330277443
Dennd5a	black	0.897371394	0.158888593	0.031433091	-0.458129268	0.257616098	-0.552344667
Dlc1	black	0.910690648	-0.305861652	0.219169829	-0.122621116	0.454754016	-0.313190113
Dnah6	black	0.918714415	-0.062435285	-0.174863507	-0.459271873	0.561696805	-0.224815952
Dock6	black	0.81871087	-0.025137211	0.080072402	-0.228092513	0.443552762	-0.253570433
Dock9	black	0.881375911	-0.138162613	-0.188821344	-0.349736034	0.705961622	-0.009029678
Dpt	black	0.812966632	-0.206030303	0.085847309	-0.294132302	0.280627611	-0.443831268
Dpysl2	black	0.922254363	0.055000743	-0.198311112	-0.556764094	0.439360629	-0.349905297
Dram1	black	0.9726753	-0.035777069	-0.232182199	-0.544772693	0.571336768	-0.254981643
Dstn	black	0.768911012	-0.253171863	-0.428568873	-0.413215228	0.821066098	0.246982939
Dtna	black	0.696222493	-0.461627622	0.569004457	0.195368739	0.177505986	-0.451115274
Dusp1	black	0.811453811	-0.087671555	-0.105858723	-0.320001579	0.553255936	-0.125068576
Dusp3	black	0.869477189	-0.376431291	0.131953254	-0.152205928	0.469217426	-0.255589421
Dync1li2	black	0.961554781	0.062399337	-0.128327509	-0.512955873	0.485218771	-0.345080678
Ece1	black	0.965926588	-0.0704002	-0.123167649	-0.406812329	0.61014593	-0.195659948
Ednrb	black	0.947426747	-0.2200292	-0.214603607	-0.418974693	0.697852101	-0.078835968
Efemp1	black	0.899431964	-0.111857856	-0.248206565	-0.491745251	0.58397026	-0.160787591
Efnb1	black	0.909536118	-0.083382281	-0.091072062	-0.341688508	0.611273519	-0.147966856
Efnb2	black	0.963918556	-0.08181615	-0.145826629	-0.42857207	0.599649113	-0.205538293
Egfl7	black	0.971154469	-0.142810944	-0.02908277	-0.374875436	0.504872728	-0.318370906
Ehd2	black	0.922375117	-0.178357352	0.00117908	-0.350483232	0.438056395	-0.348492728
Ehd4	black	0.674285029	-0.339754717	0.571146727	0.140100108	0.070980551	-0.53644444
Eif4h	black	0.763536342	0.372359493	-0.498414803	-0.662276331	0.611879496	-0.000207385
Eif5a	black	-0.588291613	0.436192158	-0.34699418	-0.019030499	-0.09307567	0.469161866
Eln	black	0.967393671	-0.008623089	-0.066212854	-0.425514177	0.502494849	-0.32760231
Elovl1	black	0.856100208	-0.06504927	-0.373299014	-0.542165803	0.648375147	-0.035420753
Elovl5	black	0.930608134	0.183033371	-0.413219433	-0.722796625	0.544062252	-0.252203895
Emb	black	0.846959329	0.316016083	-0.546382753	-0.824267301	0.51127471	-0.215971604
Eml1	black	0.766374232	-0.423943123	0.499399802	0.110127085	0.222039034	-0.459007988
Emp1	black	0.845623236	-0.196487809	-0.100826802	-0.383392073	0.456897955	-0.257350758
Emp2	black	0.97265308	-0.101776182	-0.174794731	-0.484174289	0.567465074	-0.25277814
Eng	black	0.906317779	-0.07651996	-0.017856025	-0.320127232	0.511557223	-0.246540086
Entpd1	black	0.801450177	0.452897498	-0.391408352	-0.808817777	0.270929965	-0.46413481
Epas1	black	0.950085465	-0.077690578	-0.083371955	-0.385123182	0.563290664	-0.240653027
Epb41l2	black	0.822090542	0.485378291	-0.379604561	-0.819411733	0.250747576	-0.500267248
Ephb4	black	0.913850086	-0.277659846	-0.020255874	-0.198219282	0.713097869	-0.01369484
Ephx1	black	0.900037933	0.255107905	-0.264868507	-0.667407675	0.400174875	-0.388648334
Epn1	black	-0.518442672	0.261620137	-0.072603905	0.223934868	-0.046003721	0.459212579
Epn2	black	0.995960841	-0.081014794	-0.13969666	-0.443830129	0.610514677	-0.224928573
Erg	black	0.981936647	-0.14488185	-0.073895704	-0.405991929	0.541180029	-0.29056804
Esam	black	0.973709212	-0.198390479	0.015995474	-0.316159768	0.531663879	-0.289576927
Ets2	black	0.923767844	-0.103209923	0.002825766	-0.306966172	0.531531184	-0.251041791
F11r	black	0.894245259	-0.32772779	-0.257412234	-0.307176178	0.859877697	0.179044773
F2r	black	0.964937309	0.04402915	-0.337196193	-0.620578113	0.609147967	-0.203023549
Fam129b	black	0.988059275	-0.097706308	-0.20101953	-0.459370336	0.662919658	-0.156597817
Fam189a2	black	0.952482188	-0.237286591	0.117927542	-0.230875577	0.487247543	-0.325088154
Fam65a	black	0.799585654	-0.127485956	0.050729991	-0.152089291	0.57028022	-0.074501827
Farp1	black	0.873863395	-0.183485525	-0.297467358	-0.357948685	0.831832703	0.157184594
Fasn	black	0.931905968	0.163991175	-0.426316262	-0.667462074	0.639296882	-0.129408839
Fbn1	black	0.905293236	-0.123824173	0.127730942	-0.306493439	0.309592959	-0.492272521
Fendrr	black	0.90435841	-0.017680146	-0.15566097	-0.420696169	0.557805445	-0.199430138
Fermt2	black	0.808031275	-0.543305163	0.343956653	0.082308976	0.460130567	-0.211519127
Fgd5	black	0.93753578	-0.019920302	0.051240461	-0.34675849	0.434374235	-0.382815105
Fgfr2	black	0.980166544	-0.089767157	-0.255660283	-0.488690118	0.691559216	-0.117165561
Fgfr3	black	0.922104955	-0.049495359	-0.207247362	-0.432318336	0.657142078	-0.111037694
Fhl1	black	0.956002675	-0.262108171	-0.18117512	-0.357418434	0.745174108	-0.022312779
Fibin	black	0.978209726	-0.125023527	-0.106263716	-0.421520114	0.571978576	-0.262912492
Firre	black	0.715597307	-0.187214484	-0.172473191	-0.192114857	0.772865678	0.228878147
Fkbp1a	black	0.890835631	-0.184862717	-0.110909756	-0.354727349	0.563699137	-0.158836823
Flt1	black	0.781776092	-0.279653884	0.227108719	-0.017098926	0.492774517	-0.16132295
Fmo2	black	0.909639786	-0.169950831	-0.254045147	-0.391389167	0.770772647	0.036304841
Fmo3	black	0.949526861	-0.05840295	-0.187690963	-0.475232345	0.588636745	-0.221419653
Fn1	black	0.930284793	0.099471025	-0.235499074	-0.58444234	0.465333383	-0.326652056
Fnbp1l	black	0.835282322	-0.244707462	-0.267378511	-0.303821071	0.838026195	0.191477321
Foxf1	black	0.969209292	-0.048499013	-0.184697363	-0.479422905	0.580526162	-0.231283297
Foxj1	black	0.941778244	-0.060107069	-0.183863577	-0.470754297	0.575471893	-0.224682367
Foxo3	black	0.420079848	-0.096910374	0.125446088	0.054116184	0.423007854	0.093729161
Fstl1	black	0.732348489	-0.094208226	0.030195965	-0.357262019	0.175986772	-0.486270204
Galnt15	black	0.618888891	-0.145081736	0.30266799	0.019713892	0.274246443	-0.278275897
Galnt18	black	0.94233029	-0.213930734	-0.280732052	-0.406894685	0.800578567	0.058795308
Gata2	black	0.899588065	-0.079302229	-0.110414296	-0.349828049	0.60800961	-0.141673466
Gm43085	black	0.919116828	-0.105620703	-0.192717682	-0.483447529	0.537715461	-0.234509269
Gm44250	black	0.976780522	-0.138969986	-0.138490658	-0.434483292	0.597483103	-0.229761073
Gm4956	black	0.912382014	0.192581794	-0.316850486	-0.632376413	0.523034093	-0.269111434
Gnaq	black	0.905226768	0.122955737	-0.474911837	-0.631525198	0.745778718	0.018554504
Gnb1	black	0.82567831	0.391844797	-0.559277411	-0.836079232	0.483961997	-0.215345781
Gpc3	black	0.891864401	-0.097343512	-0.217950831	-0.479841188	0.552983367	-0.192491026
Gpihbp1	black	0.851806785	-0.342541766	0.358319462	-0.050376433	0.287770755	-0.463259124
Gpr146	black	0.864877161	-0.25884992	0.30023365	-0.062956453	0.394538918	-0.344924616
Gprc5a	black	0.97637817	-0.084766791	-0.192758545	-0.489282983	0.586753443	-0.229859697
Gramd2	black	0.975502785	-0.046571119	-0.187525258	-0.485822715	0.596535789	-0.232283118
Gsn	black	0.946716912	-0.214585618	0.124269381	-0.268341006	0.419620701	-0.400075484
Gucy1a3	black	0.985607987	0.007390956	-0.212688219	-0.548901059	0.550016209	-0.287767654
Gucy1b3	black	0.960318217	-0.126600834	-0.105952961	-0.44326616	0.515432269	-0.304813263
Hc	black	0.880827042	-0.1136421	-0.191391925	-0.473869188	0.511759785	-0.230787707
Hdac7	black	0.7467825	0.460095136	-0.232113274	-0.626577038	0.242510081	-0.427049892
Heg1	black	0.95514742	0.073092414	-0.051993931	-0.501668455	0.359542178	-0.483972566
Hip1	black	0.760053731	0.4208492	-0.09475375	-0.567686126	0.153840359	-0.54726831
Hmcn1	black	0.825281534	0.260950302	-0.157455048	-0.623290223	0.201746411	-0.558937891
Hopx	black	0.94221283	-0.238026281	0.0627491	-0.2992703	0.443859972	-0.373087617
Hp	black	0.955752986	-0.060940486	-0.221659656	-0.524218346	0.565786987	-0.24428324
Hpgd	black	0.970909019	0.075974559	-0.255079879	-0.583802228	0.548245605	-0.283587233
Hs2st1	black	0.941724094	-0.083041539	-0.280021051	-0.520904582	0.637057732	-0.136906535
Hsd11b1	black	0.856397328	-0.17887037	-0.404815736	-0.455999712	0.819490294	0.166189238
Hspa12b	black	0.897209942	-0.321637676	0.242992013	-0.119150221	0.402390392	-0.364920438
Hspa5	black	-0.276947129	0.018824381	0.17075271	0.199321083	-0.215229795	0.025047651
Icam1	black	0.937280112	0.186207116	-0.309760678	-0.66149987	0.47733728	-0.325434388
Icam2	black	0.878158578	0.126856578	-0.237493263	-0.620676754	0.361828495	-0.40469098
Ids	black	0.924959819	0.026202421	-0.440147692	-0.611497286	0.741756251	0.000363835
Ifitm3	black	0.853418015	0.241459057	-0.228322407	-0.657839591	0.280707059	-0.485533121
Igfbp2	black	0.797221445	-0.089948947	-0.184695032	-0.427147169	0.464480957	-0.188792983
Igfbp6	black	0.904665993	-0.015941866	-0.136911327	-0.426719352	0.535123436	-0.2413887
Il18r1	black	0.915183979	0.269071207	-0.358048448	-0.740742294	0.423712974	-0.383036308
Il33	black	0.853159974	-0.030439599	-0.281499365	-0.552374151	0.504475462	-0.215942368
Il6st	black	0.840685101	0.220911685	-0.248234286	-0.528839909	0.52620044	-0.189374454
Impdh1	black	0.851228605	0.220940326	-0.192079862	-0.558530323	0.360511629	-0.373398963
Inmt	black	0.878295748	-0.247360955	-0.338763337	-0.393669739	0.835759898	0.160011184
Itga1	black	0.837099896	-0.062184354	-0.358186682	-0.520483174	0.655721115	-0.021855646
Itga3	black	0.937093214	-0.097912899	-0.263617419	-0.450251271	0.704431754	-0.047373459
Itga6	black	0.868265272	-0.008365848	-0.368790382	-0.582534986	0.601794216	-0.112507082
Itga8	black	0.890106645	-0.060550121	-0.236306296	-0.521853869	0.521775507	-0.230961406
Itgb1	black	0.867134765	-0.115399236	-0.123696058	-0.430418789	0.464087804	-0.272356866
Itpkb	black	0.782479645	0.419625339	-0.149282633	-0.637837822	0.124031407	-0.598945611
Itpripl2	black	0.990683453	-0.007220606	-0.160622755	-0.510713873	0.536626372	-0.314353854
Jun	black	0.942444061	-0.108180521	-0.023724144	-0.330990777	0.545992742	-0.246176572
Jup	black	0.858886145	-0.355194857	0.162330675	-0.057840369	0.576696891	-0.113621986
Kank2	black	0.860615953	-0.238689388	0.287618594	-0.091139873	0.356063829	-0.396143003
Kank3	black	0.899025174	-0.073529579	0.07237805	-0.271473113	0.465790259	-0.307718025
Kctd10	black	0.957839243	0.15218684	-0.272965941	-0.651118747	0.46383889	-0.366775261
Kdr	black	0.880735216	-0.385119025	0.192750404	-0.1145796	0.450248319	-0.289849974
Kit	black	0.9448203	0.113674864	-0.341863239	-0.640849512	0.559634334	-0.236699922
Kitl	black	0.922550576	-0.079367702	0.007162808	-0.408236125	0.364237248	-0.445702323
Klc1	black	0.818993027	0.104709233	0.228741403	-0.282054923	0.158172459	-0.587787813
Klf4	black	0.916908143	-0.128303736	0.058890649	-0.281186764	0.470016439	-0.310325973
Klf6	black	0.91746991	0.25740459	-0.163563468	-0.619868544	0.333915843	-0.490214539
Klf7	black	0.908625343	0.20212463	-0.130588225	-0.540668549	0.391562872	-0.412939684
Klhl5	black	0.984536988	0.03736451	-0.289976928	-0.590964757	0.600602008	-0.227917136
Krt18	black	0.944277078	-0.176299598	-0.296284247	-0.45068936	0.76594059	0.005893043
Krt19	black	0.970023448	-0.09520922	-0.21947505	-0.504598249	0.602936657	-0.21188673
Krt7	black	0.921991537	-0.192762981	-0.313500268	-0.452886329	0.760022206	0.029980951
Krt80	black	0.963110968	-0.031062182	-0.206701034	-0.477953715	0.61770384	-0.187733331
Lama3	black	0.841420659	-0.217904152	-0.31623182	-0.418525172	0.733475358	0.078349593
Lama4	black	0.768531703	-0.439180404	0.470074763	0.084858275	0.218846374	-0.462098649
Lama5	black	0.54832348	-0.407115749	0.405608332	0.268868394	0.425914922	-0.01275948
Lamb3	black	0.958976443	-0.088029213	-0.119406389	-0.450522502	0.520880782	-0.290914877
Lamc1	black	0.734495505	-0.409635041	0.546114552	0.157591553	0.20404783	-0.444475029
Lamc2	black	0.935377744	-0.166371833	-0.202930437	-0.441499616	0.633512345	-0.135475539
Lamp3	black	0.923917143	-0.104410633	-0.196162373	-0.490675695	0.545064791	-0.23917866
Laptm4a	black	0.865135602	-0.306687942	-0.027667996	-0.252876275	0.568595651	-0.138815854
Lars2	black	-0.505330099	0.178863785	-0.290281838	0.035648046	-0.0255902	0.450694468
Lcn2	black	0.930136119	0.068183651	-0.219618124	-0.575002165	0.467083721	-0.327793997
Lepr	black	0.827932923	0.406323117	-0.465010655	-0.81980641	0.382862604	-0.351879247
Lgi3	black	0.992088928	-0.079194266	-0.187752851	-0.496444067	0.591763346	-0.246441119
Lhfp	black	0.877631458	0.188350463	-0.225092003	-0.638024311	0.321368603	-0.453351408
Lifr	black	0.623212726	0.249650012	-0.345115576	-0.451886961	0.564577866	0.064112801
Limch1	black	0.941129859	-0.22954978	0.084565386	-0.276071253	0.470798196	-0.335092198
Lims2	black	0.834315659	-0.457082995	0.289886154	0.055567917	0.538259666	-0.149140758
Lmna	black	0.751094445	-0.543864418	0.397951585	0.186034914	0.472566884	-0.127256335
Lmo7	black	0.797829031	-0.520743808	0.400716731	0.11938625	0.430643941	-0.244510212
Lox	black	0.855986357	0.036859758	-0.146752787	-0.417566889	0.52044135	-0.212875519
Lpcat1	black	0.948773615	0.215707796	-0.320891101	-0.696679049	0.460890927	-0.364843249
Lpin2	black	0.841144901	0.055125995	-0.343909868	-0.507683942	0.66960521	-0.026684259
Lrp4	black	0.938808043	-0.081454827	-0.24771506	-0.445016865	0.711998278	-0.05731488
Lrp5	black	0.78805814	-0.109217555	0.05497732	-0.166631118	0.535736052	-0.115961157
Lrrc32	black	0.907294552	0.050495007	-0.208061955	-0.482865083	0.559338693	-0.206008917
Ltbp2	black	0.901547456	0.156754032	-0.242861683	-0.568178996	0.47127966	-0.298043528
Ltbp3	black	0.916101927	-0.129685007	-0.087536332	-0.331066679	0.609584005	-0.134323471
Ltbp4	black	0.787886404	-0.149054049	0.236608465	-0.12775312	0.286231034	-0.390958363
Luzp1	black	0.923601478	-0.303576346	-0.066253978	-0.237278873	0.735458003	-0.008059429
Ly6c1	black	0.931076988	-0.219504738	0.081906046	-0.232727699	0.529095148	-0.2662646
Lyve1	black	0.977967361	-0.108353575	-0.153536402	-0.470162967	0.566566827	-0.263555586
Lyz1	black	0.847572802	-0.065211324	-0.211139656	-0.501118231	0.472085674	-0.252065524
Lyz2	black	0.889169833	0.143305583	-0.30427376	-0.669044159	0.412547548	-0.365407928
Magi3	black	0.970025334	-0.279890569	-0.050505428	-0.307761547	0.634739237	-0.167398989
Mal2	black	0.929384863	-0.161766018	-0.257030399	-0.470830628	0.659869121	-0.099610481
Mamdc2	black	0.924347466	-0.103853614	-0.179915601	-0.476783124	0.534717966	-0.24338097
Map3k6	black	0.826857639	-0.077092625	0.048902702	-0.241128558	0.470529624	-0.242343433
Mapk3	black	0.943258266	-0.049768061	-0.270926125	-0.522358755	0.618174922	-0.154402877
Marveld1	black	0.934994923	0.187188602	-0.253652472	-0.618904982	0.455525393	-0.350019307
Mbnl2	black	0.774750178	-0.391608162	0.45092288	0.107606183	0.344636355	-0.318430521
Mcam	black	0.939573183	-0.137353288	-0.110109767	-0.430078277	0.506450039	-0.287508144
Mcf2l	black	0.69889678	-0.309378524	0.387386113	0.098649129	0.335627657	-0.270925026
Megf6	black	0.942845952	-0.002908643	-0.166683764	-0.466481983	0.557305605	-0.245508156
Mfap4	black	0.779559369	-0.103087213	-0.171012135	-0.427969655	0.429100186	-0.218187706
Mgp	black	0.808539292	-0.202601683	-0.086389368	-0.348471549	0.452466132	-0.221168912
Mgst1	black	0.876036594	-0.288005128	-0.123461324	-0.288672706	0.703092751	0.002005731
Mical2	black	0.899113934	-0.231858406	0.234572606	-0.1510477	0.387480117	-0.396818102
Mid1ip1	black	0.766076567	-0.400242022	0.475170958	0.103399606	0.266570109	-0.393397873
Mmp15	black	0.820001166	-0.310445097	0.319327444	-0.044407955	0.308217237	-0.411319641
Mprip	black	0.949178353	-0.01910351	-0.21892418	-0.451373664	0.688211423	-0.08800159
Msln	black	0.842645551	-0.04277628	-0.17702547	-0.480405201	0.439008392	-0.283646125
Muc1	black	0.962898289	-0.127779717	-0.236462761	-0.486341025	0.641161469	-0.152184849
Mxd4	black	0.913983321	0.279038056	-0.328567315	-0.678930993	0.484689448	-0.312193402
Mxra8	black	0.894420924	-0.039230696	-0.19362718	-0.499369856	0.484312921	-0.26601124
Myadm	black	0.793156691	-0.161775236	0.251358073	-0.214718421	0.123605394	-0.599716149
Myh10	black	0.907920483	-0.238492871	-0.22757969	-0.38438177	0.727600732	0.004560049
Myh11	black	0.857517141	-0.011899255	-0.078513581	-0.478006323	0.317175554	-0.456124127
Myh14	black	0.901720635	-0.201479236	0.093998859	-0.203778604	0.530831816	-0.231705432
Myl6	black	0.833515275	0.19203545	-0.489273124	-0.722559563	0.543506841	-0.146556186
Mylk	black	0.897409207	-0.029606888	-0.427079984	-0.524101218	0.822756769	0.119456966
Myo1b	black	0.979635466	-0.127332699	-0.15884445	-0.458714437	0.590346107	-0.234227101
Myo1c	black	0.871711737	0.379830394	-0.396409654	-0.729605993	0.468327078	-0.278112056
Myo1d	black	0.896946586	-0.173793886	-0.327598568	-0.395589037	0.845217414	0.152706406
Myo5c	black	0.958656919	-0.141876698	-0.157921042	-0.420014916	0.635010512	-0.169262268
Myof	black	0.880291028	0.325312959	-0.48146771	-0.797759881	0.48757346	-0.270613217
Myrip	black	0.784191678	-0.027896251	-0.08173711	-0.309946898	0.506339435	-0.163598818
Nbl1	black	0.927099438	-0.083651054	-0.174426605	-0.459495783	0.544400746	-0.225903174
Nckap5	black	0.985660175	-0.134367628	-0.14273901	-0.444926868	0.594635737	-0.232981814
Ndnf	black	0.850981977	-0.099608901	-0.166463326	-0.444630161	0.475267437	-0.232683673
Ndst1	black	0.860565274	0.201854354	-0.491641649	-0.675439916	0.675456327	-0.019717896
Neat1	black	0.571922501	-0.24763231	0.34859419	0.153375024	0.38844261	-0.074066816
Nes	black	0.951469175	-0.274303426	-0.037392826	-0.293514267	0.608331619	-0.184499169
Nfe2l2	black	0.891588011	-0.096611727	-0.41167987	-0.525955827	0.785621848	0.08119998
Nfib	black	0.79288297	-0.564563194	0.315498604	0.123040151	0.542728137	-0.090010324
Nipal3	black	0.855243564	0.192106807	-0.463976646	-0.624131664	0.696113066	0.00769397
Nkd1	black	0.950603933	-0.00015808	-0.194114684	-0.483966491	0.571862341	-0.226893895
Nkx2-1	black	0.953950585	-0.049661857	-0.172297878	-0.456152111	0.579550092	-0.21793495
Notch1	black	0.782964001	0.258999623	-0.094745936	-0.455900737	0.333163423	-0.361759374
Notch3	black	0.789426254	-0.107533542	0.248090049	-0.119262345	0.307615177	-0.379846326
Notch4	black	0.90401007	-0.144634806	0.033614811	-0.253297924	0.540083634	-0.220690393
Npc1	black	0.800562799	0.333593344	-0.035251176	-0.49773595	0.216018242	-0.517059388
Npc2	black	0.957008521	0.114555205	-0.332839907	-0.662240572	0.53883163	-0.282942743
Npnt	black	0.873641127	-0.049129736	-0.33798378	-0.551053206	0.60486764	-0.10808357
Npr1	black	0.958240406	-0.029075987	-0.167187747	-0.441993549	0.61534143	-0.180420257
Npr2	black	0.869184934	-0.31171	0.217013422	-0.05985272	0.521749278	-0.198247107
Npr3	black	0.945898952	-0.189160805	-0.147199924	-0.408909666	0.614432308	-0.173312476
Nr1d1	black	0.750432111	-0.376855339	0.029643974	-0.078249539	0.595856963	0.023606404
Nrbp2	black	0.821923717	-0.190944932	-0.157968346	-0.258215731	0.737978266	0.089761028
Nrp1	black	0.939226821	-0.251268102	-0.009862081	-0.310010716	0.543493667	-0.249659903
Numb	black	0.965590387	-0.014996518	-0.337183088	-0.538744366	0.735054158	-0.047984069
Nupr1	black	0.955738656	-0.059663511	-0.318922056	-0.53200663	0.695332307	-0.092012668
Ogn	black	0.932060525	-0.241496886	-0.023906507	-0.340130206	0.502272245	-0.293236282
Olfml3	black	0.807341753	0.128840197	-0.380435136	-0.615942507	0.50850603	-0.155412254
Otud7b	black	0.944396465	0.083933615	-0.230190811	-0.516565894	0.617400264	-0.175341372
Parvb	black	0.714030285	-0.167448037	0.477770426	0.030774139	0.108444771	-0.537379057
Pbx1	black	0.882037262	-0.290749542	-0.162163884	-0.251918516	0.806359793	0.115834759
Pcdh1	black	0.845644119	-0.26266921	-0.210977791	-0.276464733	0.783520582	0.143229997
Pcnt	black	0.517669406	0.23778085	0.267611811	-0.138876978	0.028735609	-0.467782384
Pcnx	black	0.851450331	-0.017390246	0.062370014	-0.272582238	0.439217366	-0.296480273
Pcolce	black	0.648162175	-0.156721336	-0.31072145	-0.378203678	0.549887684	0.061682482
Pcolce2	black	0.905180185	-0.111994363	-0.14880296	-0.452439234	0.49677327	-0.263883741
Pde3a	black	0.656866983	-0.327790843	0.616442062	0.17432875	0.053541289	-0.556466458
Pde4b	black	0.761107116	0.442293865	-0.359351658	-0.777466256	0.20229562	-0.489282912
Pde5a	black	0.928209937	-0.071660022	-0.221126264	-0.51103734	0.546774939	-0.229756946
Pdgfra	black	0.935609234	0.135691465	-0.267985607	-0.623540336	0.487469826	-0.325426734
Pdgfrb	black	0.797092269	0.036777419	0.186972894	-0.238330455	0.228210922	-0.472563735
Pdlim2	black	0.925065342	0.256943164	-0.347522865	-0.695132764	0.481865155	-0.322451541
Pdpn	black	0.93389065	-0.111352146	-0.196252913	-0.478692548	0.566020478	-0.216230779
Pdzd2	black	0.923065649	-0.176411564	-0.113155119	-0.318807889	0.678167884	-0.074318535
Pea15a	black	0.821964488	0.053359491	-0.201730574	-0.555387285	0.332291229	-0.384747173
Pecam1	black	0.946955458	0.052476031	-0.163289542	-0.560604649	0.422240397	-0.403376835
Peg13	black	0.836549978	0.369144296	-0.087438621	-0.573418434	0.218217465	-0.5459808
Peg3	black	0.447253546	-0.054854834	-0.164895467	-0.127531294	0.581837926	0.241275918
Per1	black	0.699948716	0.037130943	0.003800653	-0.232535673	0.443355527	-0.156043791
Per2	black	0.747936485	-0.189775323	-0.067764162	-0.166187291	0.683549686	0.088806716
Per3	black	0.865443804	-0.166866379	-0.120813042	-0.275684797	0.719630939	0.025303739
Pfkfb3	black	0.785984674	0.463411434	-0.413249049	-0.742721378	0.395591232	-0.302683785
Phactr1	black	0.979319409	-0.139305375	-0.218849792	-0.446934456	0.696144052	-0.105531523
Phactr2	black	0.9520383	-0.250487509	0.093144109	-0.213379069	0.573173063	-0.222302292
Phb2	black	-0.69471792	-0.199801647	0.431394315	0.732371082	-0.251287964	0.392568046
Pi4k2b	black	0.970853203	-0.071432349	-0.305727023	-0.527952215	0.701981725	-0.097934026
Piezo1	black	0.66812091	0.376082885	-0.445841602	-0.588804917	0.546524853	-0.001217532
Plcb4	black	0.810165079	-0.17015782	0.3354172	-0.083577063	0.263597313	-0.463955036
Plekhb1	black	0.952338624	-0.186342298	-0.269462286	-0.448951487	0.738187155	-0.033545618
Plpp1	black	0.958118044	0.112483043	-0.296865738	-0.62261211	0.553951533	-0.265788074
Plpp3	black	0.948009526	-0.128461027	-0.15410347	-0.371994474	0.685736149	-0.09139833
Pls3	black	0.910618276	-0.247109746	-0.180148865	-0.391136285	0.63743448	-0.112336291
Pltp	black	0.937934019	-0.037164142	-0.158942819	-0.472343448	0.514236289	-0.271360519
Plvap	black	0.738831207	0.261250865	-0.582260682	-0.688737297	0.62856059	0.052479831
Plxna1	black	0.942602119	0.148818658	-0.287777748	-0.592670276	0.558967303	-0.238332881
Plxna2	black	0.753566748	-0.266459713	0.251198391	-0.0242798	0.404326586	-0.244736551
Plxnb1	black	0.863502611	-0.085902156	-0.085734502	-0.295072314	0.639218184	-0.065723606
Pmp22	black	0.902791098	-0.127089143	-0.149268055	-0.45150616	0.499772057	-0.263447393
Podxl	black	0.875280711	-0.483233082	-0.061619417	-0.132592624	0.802103134	0.130291817
Postn	black	0.854301566	-0.113069788	-0.156742394	-0.454887258	0.455239632	-0.270741248
Ppfibp1	black	0.853134761	-0.387341316	-0.013471674	-0.11162989	0.783320962	0.122048361
Ppl	black	0.904492715	-0.049333302	-0.131535849	-0.394282423	0.585773163	-0.181239453
Ppm1f	black	0.945785996	0.055637047	-0.212633304	-0.578901289	0.461503314	-0.355551077
Ppp1r9a	black	0.864602491	-0.181832658	0.028158513	-0.207867682	0.591043858	-0.12985974
Prdx6	black	0.984143906	-0.147883818	-0.136999156	-0.424625551	0.617826384	-0.210643271
Prelp	black	0.957506619	-0.030411101	-0.183472649	-0.50118484	0.535642805	-0.267250157
Prex2	black	0.967385138	-0.097693058	-0.163481583	-0.465660293	0.582053053	-0.23839055
Prickle2	black	0.967588767	-0.027951494	-0.163506443	-0.472568577	0.573402875	-0.249000795
Prkch	black	0.832565196	0.361941799	-0.254169892	-0.645071127	0.333201144	-0.41422221
Prkci	black	0.939181522	-0.025090385	-0.386407614	-0.542368231	0.773939706	0.016841268
Prrg3	black	0.975117171	-0.078266086	-0.127517404	-0.458096892	0.547884991	-0.289085789
Prss23	black	0.959159093	-0.076409831	-0.340397422	-0.532126334	0.73042933	-0.052006154
Prx	black	0.992457958	-0.065645436	-0.193480454	-0.494880416	0.601423811	-0.232632701
Ptgfrn	black	0.982937675	-0.083285493	-0.119630773	-0.439202546	0.564047212	-0.267620589
Ptgis	black	0.981704656	-0.033287872	-0.163542253	-0.508393693	0.522189281	-0.314820683
Ptgs1	black	0.860868613	0.341400328	-0.399996634	-0.717253423	0.476349378	-0.275690296
Ptpn14	black	0.854228961	0.110740333	-0.174930318	-0.441343581	0.549697624	-0.175934956
Ptprb	black	0.967855932	-0.041731503	-0.1122617	-0.441128004	0.544939357	-0.282726407
Ptprg	black	0.854955253	-0.394238129	-0.004486824	-0.097108826	0.768684804	0.106019894
Ptprm	black	0.801971707	-0.30960748	0.416314318	-0.008620886	0.217959435	-0.488610467
Ptpru	black	0.80770452	-0.09481428	-0.20745571	-0.328726911	0.692225468	0.038592437
Ptrf	black	0.904496251	-0.259062092	0.143133206	-0.232090342	0.379729584	-0.40008107
Pxdc1	black	0.950927935	0.160568789	-0.265134729	-0.638926661	0.467513198	-0.363931548
Pxdn	black	0.957213344	-0.257481153	0.02534322	-0.268800501	0.560231357	-0.240322232
Qk	black	0.809721963	-0.235449978	0.431653236	-0.026443796	0.190467807	-0.539067413
Qsox1	black	0.923768379	-0.0354215	-0.081273168	-0.393320053	0.531688583	-0.261658769
Rab11fip1	black	0.946978744	0.050691542	-0.335692232	-0.572375867	0.66304824	-0.126597185
Rac1	black	0.820646866	0.353731423	-0.430495591	-0.685986797	0.521125852	-0.155669898
Rai14	black	0.874744808	0.197679327	-0.547387039	-0.730992055	0.687074788	-0.034721089
Ralbp1	black	0.896615917	0.288150339	-0.412948978	-0.685953486	0.589002669	-0.162262836
Ramp2	black	0.983910121	-0.057482922	-0.134987676	-0.459438052	0.55793038	-0.275287184
Rapgef5	black	0.934436379	0.078162829	-0.220568167	-0.58431782	0.468294634	-0.348031452
Rarres2	black	0.829332395	0.058042392	-0.272561461	-0.574158798	0.429859978	-0.280485842
Rasgef1a	black	0.991594581	-0.042868138	-0.197268023	-0.502189607	0.596296845	-0.239293626
Rasip1	black	0.908275055	-0.08401806	-0.003526156	-0.331306299	0.466079965	-0.299049291
Rassf3	black	0.799509717	-0.246754822	0.313549628	-0.122954401	0.19723382	-0.516902992
Rbms1	black	0.885951101	0.390846927	-0.402800221	-0.768763169	0.43009885	-0.345333264
Rgcc	black	0.911145189	-0.152192087	-0.026727977	-0.31349127	0.551481516	-0.229273603
Rgs12	black	0.97441284	0.033809421	-0.155186979	-0.512608697	0.506428022	-0.326744834
Rhob	black	0.617158578	-0.281121503	0.509502452	0.190555544	0.211848109	-0.321634354
Rin2	black	0.897962531	-0.12839859	-0.239679207	-0.393003654	0.735229824	0.004605686
Rnase4	black	0.962942211	-0.108509653	-0.13965427	-0.467471107	0.531881843	-0.288593347
Rnf141	black	0.963850576	-0.021935217	-0.260737559	-0.563280219	0.572539605	-0.243815443
Rnf144a	black	0.770052713	0.375929219	-0.365106737	-0.745122532	0.266650718	-0.4169491
Rock2	black	0.855253852	0.19493848	0.061191357	-0.47647557	0.143286227	-0.656787357
Rsu1	black	0.683444239	0.420448984	-0.500205231	-0.825470772	0.258206286	-0.35470193
Rtkn2	black	0.98699366	-0.061737998	-0.185401672	-0.48494444	0.59832285	-0.233480952
Rusc2	black	0.883829688	-0.151289808	0.103464884	-0.204410753	0.495335407	-0.252280362
S100a16	black	0.920408021	-0.361007112	-0.100172366	-0.269957813	0.698337819	-0.038248719
S100a6	black	0.907484469	0.113761115	-0.294947358	-0.635433554	0.460711376	-0.32513212
Sash1	black	0.722322388	0.391957072	-0.342656024	-0.59741226	0.433873102	-0.18811311
Sbk1	black	-0.737288471	0.385640774	0.308836881	0.318840869	-0.693494103	-0.114638715
Scarb2	black	0.801011332	0.10246408	0.177089419	-0.36902145	0.072928819	-0.682751519
Scd1	black	0.724838794	0.203766621	-0.469264539	-0.702910008	0.430888433	-0.181443089
Scd2	black	0.973263644	0.082573762	-0.330783835	-0.608923675	0.625401092	-0.190522375
Scel	black	0.968942885	-0.111801127	-0.254202753	-0.484475074	0.689512476	-0.114030151
Scgb1a1	black	0.983703844	-0.078908344	-0.190879795	-0.492791476	0.592625923	-0.23820913
Scgb3a2	black	0.912834601	-0.105840403	-0.192014155	-0.482383149	0.543192188	-0.235851868
Scn7a	black	0.88453992	-0.111027169	-0.136534977	-0.451010367	0.469945782	-0.284462185
Scnn1a	black	0.911578313	-0.155269833	-0.297695423	-0.411249837	0.794990591	0.072209932
Scnn1b	black	0.924396648	-0.208294678	-0.332813728	-0.426357986	0.83766974	0.112500788
Scnn1g	black	0.955461502	-0.16762389	-0.293020153	-0.446187637	0.776191431	0.015179432
Sdc1	black	0.945559703	-0.048056424	-0.251829092	-0.545504259	0.566146099	-0.230255829
Sdpr	black	0.967185144	-0.136295073	-0.080412464	-0.429781326	0.501273796	-0.329261976
Sec14l1	black	0.941109945	-0.101034035	-0.030321167	-0.330225143	0.560035862	-0.235601268
Sec14l3	black	0.966167136	-0.092399878	-0.197259104	-0.494481063	0.588154687	-0.231933853
Sec14l4	black	0.912907434	-0.03650065	-0.164611039	-0.431836599	0.580952277	-0.196178256
Secisbp2l	black	0.755243759	0.124737575	-0.555578971	-0.575936365	0.803374724	0.221651982
Selenbp1	black	0.82164947	-0.265884913	-0.280023216	-0.291253259	0.85469432	0.224959043
Sema3c	black	0.943342042	-0.146564395	-0.22738513	-0.476475843	0.622826032	-0.158262738
Sema3e	black	0.94394506	-0.111948805	-0.207649738	-0.488041938	0.580370091	-0.208849231
Sema3f	black	0.903986641	0.090714725	-0.221247657	-0.500624572	0.546579973	-0.214577366
Sema3g	black	0.973918948	-0.169540302	-0.204516469	-0.402648031	0.739767292	-0.047089338
Sema7a	black	0.800621053	0.078966292	-0.003895489	-0.336661469	0.380729118	-0.325909098
4-Sep	black	0.955549237	0.006942526	-0.220323293	-0.546696948	0.523396092	-0.284294984
Serpina3n	black	0.77502498	0.385211828	-0.24942974	-0.680471376	0.22446612	-0.483591887
Serpinb6b	black	0.774750667	0.34284652	-0.101284372	-0.633011014	0.065422745	-0.675353847
Serpinb9	black	0.7740986	0.395191674	-0.491701455	-0.827110842	0.348260888	-0.337037465
Serpine2	black	0.9019584	-0.143838819	-0.123238524	-0.425846528	0.498170809	-0.262986226
Serping1	black	0.881419672	0.072346942	-0.183684603	-0.570948091	0.365735574	-0.409381833
Serpinh1	black	0.670793474	-0.386017348	0.149880222	-0.091549482	0.302719319	-0.256204975
Sftpa1	black	0.975545317	-0.085585043	-0.193198006	-0.49605343	0.588774709	-0.239260714
Sftpb	black	0.994663893	-0.068732627	-0.188107715	-0.490486234	0.602275183	-0.234842081
Sftpc	black	0.944660676	-0.102773996	-0.19539958	-0.492351449	0.557170875	-0.238824305
Sftpd	black	0.982163003	-0.083061272	-0.19315746	-0.497496568	0.592352114	-0.240479927
Sh3bgrl	black	0.756750811	0.278677449	-0.470199305	-0.765381132	0.37439553	-0.28299738
Sh3pxd2a	black	0.857157302	0.35141868	-0.204623212	-0.617857019	0.342351166	-0.422267299
Shank3	black	0.81245687	-0.033063977	0.11639925	-0.213957717	0.392865411	-0.308079562
Shroom3	black	0.897895034	-0.169102765	-0.081192405	-0.276262905	0.666854139	-0.060825011
Ski	black	0.865466904	0.157617973	-0.272930041	-0.515418155	0.578972846	-0.131646471
Slc23a2	black	0.93895783	0.13604856	-0.29320852	-0.631523186	0.518668989	-0.298084199
Slc34a2	black	0.978670945	-0.084658268	-0.193923438	-0.496771248	0.591242389	-0.237921093
Slc39a4	black	0.987296961	-0.024644916	-0.224375962	-0.543563151	0.575631057	-0.263198963
Slc39a8	black	0.930715658	-0.167833465	-0.326005506	-0.455716037	0.788712376	0.048988354
Slc43a3	black	0.946356016	-0.037845117	-0.051149421	-0.398177052	0.506328957	-0.313560537
Slc6a14	black	0.971919675	-0.084426108	-0.192941896	-0.492070941	0.591724612	-0.233991525
Slc6a2	black	0.965648681	-0.052752435	-0.176369709	-0.467129955	0.593867352	-0.223946259
Slc9a3r2	black	0.957786734	-0.189087738	0.042821002	-0.287648366	0.516523898	-0.291445473
Slco2a1	black	0.951460059	0.133207209	-0.291436385	-0.603254614	0.550963508	-0.257319795
Slfn5	black	0.755425709	0.296456631	0.049866291	-0.46408258	0.088107397	-0.630559251
Smad6	black	0.925315453	-0.084066967	-0.136025859	-0.394436836	0.586981891	-0.178129773
Smurf2	black	0.930483515	0.079568629	-0.417690792	-0.649757912	0.657805809	-0.112824808
Snx25	black	0.915667416	0.240303142	-0.463876563	-0.74507615	0.576215116	-0.204218123
Sorbs3	black	0.924749721	-0.019394257	-0.113553706	-0.403858034	0.558905177	-0.224188451
Sort1	black	0.985784818	-0.015653776	-0.277771788	-0.533258069	0.670277862	-0.145411265
Sox13	black	0.930828088	-0.158730522	-0.204611488	-0.366957622	0.747936424	0.001185931
Sparc	black	0.864944307	-0.077074624	-0.150206766	-0.464151732	0.43447641	-0.297897805
Sparcl1	black	0.900298564	-0.205482233	0.06994167	-0.312726487	0.374371175	-0.418246309
Specc1l	black	0.860812109	0.377346767	-0.318209053	-0.741007919	0.325620043	-0.445240416
Spock2	black	0.979792205	-0.066992261	-0.120597894	-0.444963753	0.559317013	-0.266083534
Spon1	black	0.994026103	-0.106562888	-0.166607446	-0.453887185	0.626131229	-0.203162823
Spop	black	0.922781113	0.035673951	0.036205231	-0.407034783	0.348754429	-0.470711582
Sptan1	black	0.957766268	-0.05639531	-0.291505417	-0.518649316	0.701882537	-0.086028288
Sptbn1	black	0.919048526	-0.329056795	0.174512242	-0.125070052	0.54791207	-0.222959082
Sptlc2	black	0.747191933	0.08455879	-0.683490261	-0.661159347	0.833656507	0.276745686
St5	black	0.928350243	0.016157046	-0.182504134	-0.467347735	0.56791206	-0.212563886
Stab1	black	0.791844691	0.140986529	0.102942248	-0.33888482	0.209500921	-0.500375212
Stard13	black	0.958696677	-0.275667913	0.0911794	-0.244796118	0.516788519	-0.297061855
Stard8	black	0.742492299	-0.349051986	-0.130208363	-0.109389103	0.821697954	0.267410431
Stard9	black	0.915095208	0.088206225	-0.15916483	-0.494006171	0.492917475	-0.299723501
Sult1a1	black	0.762004387	-0.004041212	0.184435802	-0.189302916	0.312681271	-0.367709461
Syne1	black	0.820355065	0.005536426	0.122187155	-0.269738962	0.328916931	-0.403847492
Tagln	black	0.595591779	0.314171407	-0.364502388	-0.703846971	0.130221464	-0.42208353
Tagln2	black	0.883634681	0.198088463	-0.43610815	-0.726039861	0.513362532	-0.233199221
Tbx2	black	0.909006469	-0.154650933	-0.263644309	-0.393756803	0.757383057	0.042201211
Tbx3	black	0.951562322	-0.106207381	-0.093580211	-0.377917663	0.580673961	-0.211126947
Tbx4	black	0.982946864	-0.057712257	-0.182401844	-0.478568185	0.595883545	-0.228456852
Tek	black	0.960400331	-0.215157444	-0.105525825	-0.38293676	0.603415673	-0.197761101
Tgfbr3	black	0.795318321	0.23659029	-0.173093927	-0.491748097	0.416258203	-0.283455203
Tgm2	black	0.856928875	-0.456535087	0.162043762	-0.05747151	0.577740903	-0.114038647
Thbd	black	0.978392605	-0.058872946	-0.169270973	-0.50281427	0.539543378	-0.289747369
Thbs1	black	0.788319956	0.075842038	-0.564281025	-0.612718957	0.78631277	0.178474386
Tie1	black	0.941281353	-0.192646738	0.136828051	-0.230600635	0.452446395	-0.350145297
Timp2	black	0.947054137	0.192572598	-0.267344342	-0.637350752	0.464465293	-0.352628047
Tinagl1	black	0.865310657	-0.128683931	-0.017648803	-0.240025741	0.608039147	-0.104928185
Tjp1	black	0.970396182	-0.178618098	-0.072661351	-0.349957931	0.62550595	-0.187921137
Tjp2	black	0.951518021	-0.173581499	-0.217330751	-0.386652375	0.755266113	-0.005460806
Tm4sf1	black	0.897271742	-0.252256701	-0.072141552	-0.345239034	0.522533342	-0.227613886
Tmbim1	black	0.960673493	-0.146221707	0.079241291	-0.284803628	0.487977059	-0.331024924
Tmcc2	black	0.7344324	0.240050928	-0.165518921	-0.51404329	0.267117943	-0.377525125
Tmcc3	black	0.910810144	-0.125609415	0.08835451	-0.272314742	0.470996963	-0.304124645
Tmem100	black	0.906231755	-0.125542091	-0.163400211	-0.457073489	0.512370431	-0.24776236
Tmem109	black	0.672643795	-0.464825546	0.601546559	0.234713199	0.157794449	-0.433306847
Tmem184b	black	0.940990201	0.139616442	-0.142711294	-0.527283427	0.439690016	-0.370404575
Tmem2	black	0.947024967	-0.099066563	-0.28627191	-0.516971835	0.664097905	-0.115488227
Tmem204	black	0.933658386	-0.166806716	-0.110373611	-0.419078157	0.516849613	-0.27206796
Tmem245	black	0.489176531	0.182306471	0.139482971	-0.120760802	0.22799944	-0.205789527
Tmem50b	black	0.946681687	-0.051014114	-0.14983408	-0.494758844	0.502133146	-0.307378439
Tnfaip1	black	0.961608361	-0.241037897	-0.094880372	-0.341078856	0.639854277	-0.147993662
Tnfrsf1a	black	0.883818483	0.207234409	-0.377361539	-0.6252709	0.580386363	-0.144917488
Tnfsf10	black	0.772298927	-0.228284869	-0.355298646	-0.384081434	0.770389909	0.194773849
Tnks1bp1	black	0.980993076	-0.110688537	-0.17718015	-0.428005957	0.671553169	-0.134970902
Tns2	black	0.800069882	-0.268715188	0.247059801	-0.011917301	0.494262769	-0.170212613
Tpm4	black	0.69904754	0.381507133	-0.393080893	-0.778658786	0.178675424	-0.46522316
Tppp3	black	0.933056788	-0.124651476	-0.156984426	-0.465534736	0.523987517	-0.265493574
Trim16	black	0.972599774	-0.151933301	-0.155439633	-0.434847558	0.60976683	-0.197194803
Trim3	black	0.957809094	-3.33E-05	-0.16174321	-0.45441219	0.596353138	-0.209501341
Tspan11	black	0.969239383	-0.062678603	-0.177191214	-0.473096946	0.594571069	-0.22976715
Tspan18	black	0.90153135	-0.017037107	-0.165417278	-0.434127238	0.552371042	-0.203250511
Tspan2	black	0.983047653	-0.022702065	-0.199883328	-0.524022548	0.567049587	-0.274403202
Tspan7	black	0.968834531	-0.141551458	-0.06664481	-0.399044764	0.52301594	-0.293073759
Tspan8	black	0.836975118	-0.25655456	-0.392616726	-0.4090352	0.848836971	0.216941662
Tspan9	black	0.96771097	-0.200873823	-0.179350667	-0.394085421	0.689989081	-0.093425985
Ttll7	black	0.975489928	-0.106655694	-0.084305726	-0.425935821	0.537232248	-0.300488199
Tuba1a	black	0.852055222	-0.01575138	-0.173249902	-0.51447487	0.384196895	-0.348336816
Twsg1	black	0.832251764	-0.38810525	-0.121902026	-0.218511463	0.730955653	0.089900119
Txnip	black	0.570501012	0.188813673	0.154529897	-0.238249834	0.109543581	-0.440840501
Ubl3	black	0.765290434	0.333620771	-0.536869799	-0.680057903	0.630475969	0.025209466
Ushbp1	black	0.798765587	-0.330746403	0.428661033	0.03858698	0.27610707	-0.415295881
Usp54	black	0.861707217	-0.236532157	0.172678888	-0.119790684	0.513644375	-0.215590721
Utrn	black	0.888900691	0.27131218	-0.248000836	-0.654680734	0.377883545	-0.411365807
Vat1	black	0.920939354	0.142472538	-0.358315568	-0.657797272	0.530186124	-0.243210859
Vcl	black	0.908592966	-0.239961269	0.120237268	-0.239571449	0.430496009	-0.342222914
Vegfa	black	0.895163359	-0.340187256	0.032098063	-0.169253519	0.648448413	-0.063354691
Vim	black	0.78148057	0.269019458	-0.242886456	-0.670806942	0.193357892	-0.514438411
Vwf	black	0.942312411	-0.025329428	-0.106964372	-0.418810536	0.535993652	-0.26377587
Wars	black	0.958717048	0.088549879	-0.100215391	-0.481955631	0.487495151	-0.337046621
Wfdc2	black	0.965693799	-0.152736978	-0.261571231	-0.476356543	0.699277984	-0.090667036
Xdh	black	0.758125742	-0.06198687	0.161314041	-0.1534269	0.378580315	-0.283485761
Zbtb16	black	0.539490145	-0.330134103	0.536028705	0.248373704	0.191202271	-0.287375964
Zbtb4	black	0.906696639	0.347733824	-0.346821276	-0.725928487	0.428703193	-0.363002854
Zdhhc1	black	0.905377033	-0.145799289	-0.104661227	-0.314336883	0.661380956	-0.079287117
Zdhhc3	black	0.983722488	0.005455864	-0.261964625	-0.552169919	0.624903388	-0.198339596
Zeb1	black	0.82175642	0.30002401	-0.050822482	-0.595753725	0.090714358	-0.688151606
2810474O19Rik	blue	0.559711882	0.712631504	-0.523023377	-0.860705989	0.15894665	-0.380943717
4932438A13Rik	blue	-0.214116589	0.928450058	-0.546399395	-0.66679521	-0.338681425	-0.227617973
5031439G07Rik	blue	-0.258999322	0.927370881	-0.419419127	-0.508406201	-0.333548415	-0.1596806
A630001G21Rik	blue	-0.268053926	0.966250786	-0.397221272	-0.585506976	-0.511401989	-0.371052557
AB124611	blue	-0.265089579	0.962640199	-0.413176674	-0.609666484	-0.519160526	-0.386986438
Abca1	blue	0.247242069	0.863347505	-0.403841568	-0.727581836	-0.143522764	-0.433825511
Abca7	blue	0.047282968	0.928992534	-0.388424314	-0.649460167	-0.27478204	-0.387245024
Abcc3	blue	0.597361266	0.707584374	-0.460409024	-0.835150899	0.122701273	-0.447609435
Abcc5	blue	0.789194911	0.483524027	-0.331881849	-0.723243187	0.32788351	-0.377348217
Abcg1	blue	0.469351759	0.815327722	-0.516145872	-0.878120154	0.002762853	-0.458623049
Abcg3	blue	-0.289142511	0.959701387	-0.404236548	-0.588049767	-0.525596686	-0.370640846
Abl1	blue	0.251759398	0.871734495	-0.475722059	-0.724697587	-0.029257734	-0.288304101
Abr	blue	0.2376186	0.849152782	-0.665210054	-0.788919299	0.138075332	-0.081959722
AC149090.1	blue	0.197877178	0.920140194	-0.605998513	-0.809614288	-0.028420778	-0.242036372
Acadsb	blue	-0.085303818	-0.852630443	0.604757855	0.845126329	0.254886755	0.415602123
Acap1	blue	-0.268846347	0.962847834	-0.395097647	-0.579097839	-0.505963163	-0.363702381
Acap2	blue	0.635006049	0.696897195	-0.494559191	-0.8534341	0.199895464	-0.391146923
Acin1	blue	0.02335387	0.929530026	-0.488293649	-0.667020911	-0.165909752	-0.237093252
Acp2	blue	-0.093660891	0.959490514	-0.623739676	-0.750413961	-0.223973743	-0.195794098
Acp5	blue	-0.327287899	0.930069395	-0.474591554	-0.569754617	-0.435880999	-0.226864694
Actb	blue	0.043494312	0.936904253	-0.521887836	-0.799536692	-0.318439702	-0.439879696
Actn1	blue	0.554142243	0.753260123	-0.486550191	-0.837994012	0.113754709	-0.411459915
Actr2	blue	-0.092544886	0.902396421	-0.671261228	-0.778159509	-0.203153258	-0.17758151
Actr3	blue	-0.242854454	0.972094466	-0.481559393	-0.647066436	-0.448442911	-0.323470834
Adam10	blue	0.203471367	0.894552599	-0.761261194	-0.87855927	0.100517127	-0.090845958
Adam17	blue	0.003174081	0.95595207	-0.503770845	-0.77949965	-0.349828913	-0.442597859
Adam19	blue	0.285695861	0.883213217	-0.313480444	-0.730351873	-0.253232358	-0.596404697
Adamdec1	blue	-0.253563148	0.960302402	-0.416854931	-0.617507272	-0.510603008	-0.390336563
Adamts10	blue	0.725802637	0.519317601	-0.27837127	-0.677367442	0.213193395	-0.446332175
Adamtsl2	blue	0.496399123	0.571977404	-0.458164176	-0.717302624	0.17352683	-0.272706149
Adar	blue	-0.042516231	0.977572804	-0.468513711	-0.700253289	-0.322233783	-0.365591878
Adcy7	blue	-0.088875289	0.979420717	-0.421974566	-0.680380287	-0.421928451	-0.438023313
Add1	blue	0.580452027	0.682111808	-0.500857021	-0.790506829	0.245363537	-0.266308805
Adgre1	blue	-0.144066539	0.940934483	-0.414045288	-0.673876851	-0.48618564	-0.464212467
Adgre4	blue	-0.281044856	0.956182097	-0.405691676	-0.597388323	-0.529104795	-0.382719618
Adk	blue	-0.169492545	-0.89836069	0.469170818	0.82719319	0.311359557	0.56085916
Aff1	blue	0.483212028	0.539269762	-0.466084515	-0.594183893	0.402063446	-9.79E-05
Aff3	blue	0.313459936	0.88911437	-0.465073966	-0.815302745	-0.137005061	-0.485983181
Ago1	blue	0.361186676	0.849076702	-0.668826146	-0.882205851	0.125811305	-0.210343194
Ago2	blue	-0.076424011	0.867093558	-0.406250332	-0.534176881	-0.192569555	-0.171177516
Ahctf1	blue	0.044969249	0.934784652	-0.666452471	-0.813258377	-0.096416771	-0.185364088
AI467606	blue	-0.11215393	0.927094861	-0.455594578	-0.70120284	-0.431949408	-0.430983996
AI480526	blue	0.221187407	0.620935482	-0.350869122	-0.474889159	0.133175689	-0.067480094
Akap13	blue	0.278027522	0.873571061	-0.392164627	-0.732998231	-0.139923429	-0.453291797
Akap8	blue	-0.004104433	0.981146713	-0.470241531	-0.701674665	-0.268105493	-0.338099441
Akna	blue	-0.162145335	0.959889839	-0.396064746	-0.612846675	-0.439461034	-0.386492149
Alas2	blue	-0.108120707	0.570846852	-0.26313196	-0.3952876	-0.294124463	-0.249370102
Anapc1	blue	0.295802015	0.896974257	-0.574885333	-0.848048916	-0.005240457	-0.310705633
Anapc5	blue	0.405623198	0.597474827	0.087400744	-0.391687713	-0.184455266	-0.615871857
Ankfy1	blue	0.030586027	0.942374095	-0.69389651	-0.845531799	-0.12668218	-0.20488613
Ankhd1	blue	-0.024400347	0.967393457	-0.588852746	-0.747391242	-0.174476596	-0.211361323
Ankrd11	blue	0.119876542	0.803965537	-0.236158894	-0.507167451	-0.189227075	-0.356570748
Ankrd17	blue	-0.219185682	0.836451369	-0.423410685	-0.450512662	-0.161583047	-0.001110274
Ankrd44	blue	0.206569264	0.947811336	-0.549206221	-0.866365658	-0.192957107	-0.452186385
Ankrd52	blue	-0.136446114	0.69228164	-0.054768095	-0.23502315	-0.327729582	-0.266404284
Anp32a	blue	0.238220703	0.725171826	-0.590129279	-0.810567882	-0.032997505	-0.283661046
Anp32b	blue	-0.065832335	0.969619775	-0.47719712	-0.685668409	-0.312604853	-0.324929297
Anp32e	blue	-0.041505516	0.808346352	-0.389321802	-0.620303844	-0.325228573	-0.364928874
Ap3d1	blue	0.267491269	0.767177986	-0.597479848	-0.691772285	0.226326383	0.003256379
Apbb1ip	blue	-0.163978216	0.964505563	-0.393775104	-0.61619246	-0.451218609	-0.396896292
Apobec1	blue	-0.181219202	0.939807311	-0.406090378	-0.618786745	-0.450863732	-0.385866974
Apobec3	blue	-0.191673645	0.977229197	-0.413857041	-0.632654098	-0.469714913	-0.398438535
Apoe	blue	-0.108159649	0.900943646	-0.379817474	-0.612314022	-0.402629429	-0.396736786
Araf	blue	-0.021677071	0.723314882	-0.225635604	-0.349652814	-0.121598915	-0.131430667
Arap1	blue	-0.024138041	0.983641916	-0.477850542	-0.739576801	-0.357671909	-0.421536317
Arap2	blue	0.030686485	0.899272303	-0.688672991	-0.838851055	-0.134070527	-0.215671089
Arfgef1	blue	-0.233233187	0.613230263	-0.539209329	-0.330770699	0.154076923	0.398034318
Arglu1	blue	0.200774049	0.907681159	-0.434330579	-0.725245355	-0.147425547	-0.387927147
Arhgap15	blue	-0.288396065	0.934030254	-0.457998619	-0.614046743	-0.483460487	-0.324510115
Arhgap17	blue	-0.128637344	0.969686918	-0.46278851	-0.643978101	-0.345974315	-0.30494467
Arhgap25	blue	-0.189778635	0.970155982	-0.428625156	-0.660530569	-0.491460303	-0.425854418
Arhgap27	blue	0.090647465	0.921568962	-0.470588091	-0.676418571	-0.138534253	-0.266710017
Arhgap30	blue	-0.24212096	0.973449743	-0.411158786	-0.615063688	-0.505001948	-0.390669446
Arhgap4	blue	-0.263462163	0.966054619	-0.408651621	-0.595620548	-0.504094073	-0.367103804
Arhgap45	blue	-0.19096866	0.976045085	-0.413302916	-0.626975546	-0.466971612	-0.39150428
Arhgap9	blue	-0.215535917	0.974282368	-0.394326372	-0.612682536	-0.498495815	-0.406818568
Arhgdia	blue	0.453969251	0.788767037	-0.650744829	-0.898900471	0.155751505	-0.253023322
Arhgdib	blue	-0.250535264	0.920438639	-0.417277105	-0.61654674	-0.510958413	-0.392382497
Arhgef1	blue	-0.035281196	0.942290655	-0.397083634	-0.634329595	-0.334522362	-0.378952297
Arhgef12	blue	0.642690331	-0.510256842	0.097688112	0.143797754	0.774506977	0.319812582
Arhgef18	blue	-0.092492822	0.971068648	-0.579628859	-0.72414294	-0.252014946	-0.23150661
Arhgef2	blue	0.652464799	0.677799846	-0.444750528	-0.823717548	0.175938826	-0.424011418
Arhgef6	blue	-0.030465921	0.88012173	-0.134774896	-0.561428915	-0.601441271	-0.708794591
Arid1a	blue	-0.030686965	0.920812706	-0.445949332	-0.627183607	-0.236157828	-0.26762367
Arid3b	blue	-0.091016757	0.975190555	-0.437471171	-0.671596107	-0.387086648	-0.391105587
Arid4a	blue	0.098475513	0.978427379	-0.572911148	-0.834440386	-0.214924863	-0.376313272
Arid4b	blue	0.202177374	0.933328946	-0.592939765	-0.856710908	-0.10075299	-0.345604633
Arl4c	blue	0.047386773	0.958984852	-0.495208058	-0.792625339	-0.335947051	-0.466384542
Arpc1b	blue	0.006952176	0.956165905	-0.47199619	-0.769912665	-0.381073848	-0.483208284
Arpc2	blue	0.009000892	0.931912057	-0.643862031	-0.818568807	-0.201525721	-0.266182871
Arpc3	blue	-0.020851165	0.792437909	-0.601243522	-0.741658886	-0.187581863	-0.221660807
Arpc5	blue	-0.003989007	0.930191648	-0.680950863	-0.822648076	-0.16547805	-0.21402063
Arpc5l	blue	-0.464734147	0.861564232	-0.201637542	-0.359373434	-0.674178692	-0.372454233
Arrb2	blue	-0.095370434	0.98024674	-0.429340702	-0.66943264	-0.399821815	-0.404089009
Arrdc1	blue	0.307945814	0.909059444	-0.635070099	-0.898079773	-0.010325519	-0.324957692
Ash1l	blue	0.213100486	0.84430948	-0.417701042	-0.671487557	-0.058899448	-0.29898792
Asxl1	blue	0.231020488	0.85221851	-0.440285168	-0.687945171	-0.044726334	-0.294068998
Atf4	blue	0.40630186	0.767769153	-0.558652884	-0.849501328	0.059306382	-0.329327101
Atf7	blue	0.431841718	0.762535951	-0.344947432	-0.698311659	0.008348874	-0.420763341
Atf7ip	blue	0.037518928	0.937196455	-0.298580655	-0.629630403	-0.368068398	-0.495410283
Atp10d	blue	-0.016869806	0.970025194	-0.403826061	-0.694373526	-0.380059871	-0.463983395
Atp11b	blue	-0.137948534	0.95202091	-0.691450707	-0.732216551	-0.143088569	-0.060842925
Atp13a1	blue	-0.132331278	0.882529946	-0.620541078	-0.615067767	-0.061576996	0.039103008
Atp13a2	blue	0.260274674	0.870189006	-0.428183407	-0.730063138	-0.119002175	-0.406432418
Atp1b3	blue	0.202019654	0.885050732	-0.719747411	-0.899203105	-0.005918988	-0.214884911
Atp2a3	blue	0.302044076	0.906664311	-0.478910061	-0.826418344	-0.145160588	-0.478893688
Atp8b2	blue	0.006885554	0.972346527	-0.39502783	-0.7069021	-0.393529821	-0.496119221
Atrx	blue	0.110300172	0.957673123	-0.552935518	-0.828776608	-0.222887651	-0.401717095
Atxn2l	blue	0.144117216	0.817512558	-0.374888756	-0.584748096	-0.089543209	-0.255750058
AU020206	blue	0.159121645	0.943159016	-0.426376251	-0.763404167	-0.273703466	-0.496610474
AW112010	blue	-0.115663323	0.939948115	-0.400463385	-0.680910522	-0.484499014	-0.490696128
AW549877	blue	0.09505288	0.831313513	-0.818317654	-0.823286533	0.169322541	0.088175839
Axl	blue	-0.024446377	0.945737164	-0.313914259	-0.645962424	-0.458412585	-0.542507756
B2m	blue	0.122723645	0.91557044	-0.511398934	-0.825862134	-0.281015669	-0.476162438
B3gnt5	blue	-0.268028762	0.908682484	-0.409972379	-0.602681063	-0.519783814	-0.386027341
B4galnt1	blue	-0.140735312	0.984874617	-0.451272022	-0.671094017	-0.421706933	-0.386809784
Bag1	blue	0.267442036	-0.758340223	0.129976441	0.453760459	0.738803334	0.65453657
Bag6	blue	0.193190945	0.292501041	0.166264923	0.002674486	0.050120649	-0.109198157
Bank1	blue	-0.307279221	0.917969498	-0.39711899	-0.575618953	-0.540202013	-0.372157355
Baz1a	blue	-0.174849913	0.987755826	-0.464470185	-0.668383986	-0.430363609	-0.367684663
Baz1b	blue	0.063035191	0.956433198	-0.453768423	-0.698639486	-0.198729373	-0.317752048
Baz2a	blue	-0.02220238	0.926259294	-0.450054132	-0.635511913	-0.225833288	-0.26697545
Baz2b	blue	0.138789963	0.929231159	-0.558837517	-0.783245608	-0.100446909	-0.282682678
BC005537	blue	-0.066175714	0.789932073	-0.397331839	-0.449360349	-0.04231594	0.01295175
BC017643	blue	-0.176354531	0.953728583	-0.464966609	-0.678314875	-0.449900949	-0.390295336
Bcl11a	blue	-0.30295243	0.945553068	-0.379886079	-0.559098541	-0.536570474	-0.367083287
Bcl2	blue	-0.226464882	0.960512116	-0.44958785	-0.620161336	-0.43900075	-0.326265506
Bcl9l	blue	0.484398405	0.579297084	-0.28408491	-0.541201414	0.199907893	-0.230661469
Bclaf1	blue	0.04339973	0.963623631	-0.510843497	-0.769408879	-0.259876702	-0.379544479
BE692007	blue	-0.273526415	0.959650171	-0.394593486	-0.582179763	-0.515715386	-0.371812635
Bin1	blue	-0.194301246	0.964384145	-0.479794989	-0.678307859	-0.44766708	-0.368990922
Bin2	blue	-0.185583489	0.958765746	-0.398342458	-0.602677874	-0.449485452	-0.373173811
Birc2	blue	-0.08042558	0.969926385	-0.518061785	-0.729154917	-0.330075354	-0.344562668
Birc3	blue	-0.107166613	0.978637742	-0.454528254	-0.707448439	-0.429436709	-0.435793076
Birc6	blue	-0.214287185	0.942641138	-0.631126571	-0.691696939	-0.2457026	-0.113565295
Blk	blue	-0.304233114	0.956933597	-0.400649408	-0.581386082	-0.538769087	-0.371480887
Blnk	blue	-0.329918537	0.952639313	-0.437630555	-0.58271509	-0.510738243	-0.314770791
Blvrb	blue	-0.255603259	0.830352485	-0.417266073	-0.547480021	-0.424281463	-0.277226465
Bmp2k	blue	-0.243979973	0.977471549	-0.515174176	-0.651748855	-0.404048949	-0.26897741
Bod1l	blue	0.169386302	0.945646654	-0.559744989	-0.840372088	-0.15805063	-0.380753387
Bpgm	blue	-0.162269929	0.505566773	-0.348686797	-0.347184505	-0.157923766	-0.029325049
Bptf	blue	0.03142387	0.958426075	-0.516045256	-0.720321466	-0.19625161	-0.286393056
Brd2	blue	0.215411917	0.903654695	-0.679835366	-0.828114781	0.077865863	-0.130553554
Brd4	blue	0.009282197	0.838612915	-0.466324536	-0.572350202	-0.075932111	-0.11179324
Brd8	blue	0.073171407	0.974127782	-0.561953106	-0.787705192	-0.177892454	-0.306366709
Brwd1	blue	-0.173891254	0.973400673	-0.392300867	-0.622212327	-0.449468659	-0.393223031
Btg1	blue	-0.223474496	0.956176083	-0.477394316	-0.658274921	-0.449161277	-0.345200397
Btk	blue	-0.270749347	0.952839835	-0.415218443	-0.613467956	-0.527989232	-0.393128923
Btla	blue	-0.290668561	0.946611207	-0.407659605	-0.595311536	-0.533377472	-0.381032605
C1qa	blue	-0.285624027	0.919681961	-0.325683574	-0.540726136	-0.567779326	-0.425232677
C1qb	blue	-0.284432887	0.915800027	-0.317727509	-0.527683007	-0.560520942	-0.416522131
C1qc	blue	-0.294952756	0.921426856	-0.330246711	-0.53959957	-0.572386918	-0.421330128
C3	blue	0.392517457	0.811229007	-0.368837291	-0.781486766	-0.14072122	-0.562734321
C4b	blue	0.489655005	0.718302198	-0.391671022	-0.766734941	0.018914766	-0.463734241
Cabin1	blue	0.136371369	0.871325051	-0.524652319	-0.686458426	-0.024140263	-0.173075954
Cacna1e	blue	-0.295341217	0.946554773	-0.390592108	-0.564468287	-0.51931838	-0.355265308
Cap1	blue	0.141545396	0.941708656	-0.666653636	-0.883723503	-0.120742428	-0.297430562
Capg	blue	-0.05496486	0.949128916	-0.525856224	-0.760797027	-0.353820037	-0.391399677
Capns1	blue	0.463890099	-0.495883649	0.4914586	0.332968353	0.241741939	-0.112017198
Capza2	blue	-0.196872735	0.863544645	-0.379106371	-0.582548322	-0.469653299	-0.388219699
Capzb	blue	0.1370417	0.835041529	-0.131480876	-0.592313223	-0.480420213	-0.709970434
Card11	blue	-0.205613312	0.967240846	-0.422150543	-0.632061587	-0.477756078	-0.391173727
Card6	blue	-0.184957794	0.978933672	-0.446271848	-0.664696588	-0.463873916	-0.397769785
Carmil2	blue	-0.2507697	0.935296243	-0.370932341	-0.544960599	-0.473706677	-0.339481492
Casc3	blue	0.202264919	0.851160849	-0.425412981	-0.655262523	-0.053375283	-0.268904903
Cbfa2t3	blue	0.696807633	0.493081101	-0.172796644	-0.586130523	0.168820814	-0.471423193
Cbfb	blue	-0.073256349	0.981696003	-0.483989205	-0.73319975	-0.389604835	-0.416413985
Cbl	blue	-0.102623054	0.974629706	-0.451203082	-0.668294093	-0.36725786	-0.360697609
Cblb	blue	0.229152333	0.91348115	-0.418843824	-0.738436063	-0.157702885	-0.429025429
Cbx7	blue	0.110506133	0.902802877	-0.424990551	-0.66417531	-0.168531484	-0.3260986
Ccdc50	blue	-0.055069088	0.912519428	-0.744743956	-0.80530536	-0.087939385	-0.074267187
Ccdc88b	blue	-0.176396706	0.966794197	-0.393466284	-0.606805745	-0.448852449	-0.383115039
Ccdc88c	blue	-0.093877715	0.978517683	-0.469935329	-0.685627633	-0.36102012	-0.360315863
Ccl5	blue	-0.150125999	0.980318795	-0.436878982	-0.668532136	-0.450251673	-0.411129396
Ccm2	blue	-0.188006567	0.945660621	-0.426242683	-0.65296372	-0.484055472	-0.417025117
Ccnd3	blue	0.340188964	0.863714239	-0.628682657	-0.89491131	0.008863084	-0.324759696
Ccnl1	blue	0.046718651	0.97060195	-0.53997095	-0.798222298	-0.268766676	-0.389999396
Ccnl2	blue	0.124792528	0.873581087	-0.448190456	-0.652038687	-0.067066687	-0.221775804
Ccnt2	blue	0.137489142	0.967222554	-0.472313206	-0.770072153	-0.21017286	-0.405376727
Ccr7	blue	-0.240669424	0.931997658	-0.422650259	-0.627040002	-0.506701331	-0.39593554
Ccser2	blue	-0.155129482	-0.806316053	0.24670506	0.687520571	0.450264647	0.712578402
Cct2	blue	-0.288527489	0.831426006	-0.598620366	-0.589844693	-0.226983079	-0.012297636
Cct3	blue	-0.346697072	0.692431388	-0.413478802	-0.443131193	-0.374081093	-0.124764627
Cct4	blue	-0.32504298	0.803518208	-0.419415335	-0.478343199	-0.367843336	-0.142097824
Cct5	blue	-0.349614808	0.726156403	-0.537712706	-0.497751505	-0.269890141	-0.001435429
Cct8	blue	-0.484523532	0.575257758	-0.463147485	-0.305628617	-0.244887744	0.163384331
Cd151	blue	0.570833647	-0.69689881	0.482240508	0.307958464	0.303268667	-0.159084863
Cd163	blue	-0.179378621	0.783109009	-0.109066043	-0.367649993	-0.512997472	-0.454920681
Cd180	blue	-0.297596414	0.940163267	-0.402663326	-0.58390628	-0.533010893	-0.370929528
Cd19	blue	-0.2993129	0.957684369	-0.40113469	-0.583172496	-0.535725379	-0.372001389
Cd2	blue	-0.18215152	0.928594589	-0.436593486	-0.660965286	-0.475233824	-0.414280939
Cd22	blue	-0.285578592	0.952927111	-0.390189843	-0.570179124	-0.518553968	-0.362671823
Cd300a	blue	-0.213847466	0.963765711	-0.405307627	-0.618979354	-0.48792526	-0.398275683
Cd300lf	blue	0.066473636	0.855890372	-0.391050895	-0.644037435	-0.252408028	-0.386582503
Cd37	blue	-0.28004463	0.963557217	-0.400969523	-0.588518719	-0.52363887	-0.374872784
Cd38	blue	-0.204826104	0.970393393	-0.426879754	-0.65095272	-0.495150956	-0.415667037
Cd4	blue	-0.287982014	0.954168456	-0.408223015	-0.597407816	-0.531781116	-0.381218352
Cd47	blue	0.455500589	0.834025913	-0.494146484	-0.842471955	0.023563132	-0.426298307
Cd48	blue	-0.226693112	0.955950514	-0.426237197	-0.641819182	-0.50725176	-0.410491271
Cd52	blue	-0.269167157	0.90038898	-0.40833561	-0.594593922	-0.511689393	-0.375746193
Cd53	blue	-0.235413938	0.919126716	-0.419556187	-0.624859114	-0.502666141	-0.397776605
Cd55	blue	-0.039244453	0.879477076	-0.4867774	-0.731737178	-0.358221989	-0.412127278
Cd5l	blue	-0.301100349	0.935405879	-0.378554721	-0.549598825	-0.520340105	-0.352159159
Cd68	blue	0.073998452	0.951522263	-0.465821994	-0.788616567	-0.352069399	-0.508092328
Cd72	blue	-0.30788244	0.943224873	-0.406792312	-0.582149671	-0.534806306	-0.364089206
Cd74	blue	-0.175714612	0.968698561	-0.443636043	-0.666128364	-0.465595344	-0.403628103
Cd79a	blue	-0.299408056	0.915921997	-0.401900444	-0.583198112	-0.535727159	-0.37461002
Cd79b	blue	-0.297854322	0.900827519	-0.399760199	-0.578737865	-0.531888831	-0.371901585
Cd82	blue	-0.068779465	0.935792927	-0.744144708	-0.809286476	-0.116258551	-0.092187485
Cd83	blue	-0.270097218	0.868850253	-0.388526451	-0.577139923	-0.517532644	-0.382770471
Cd84	blue	-0.125535929	0.973503796	-0.447201182	-0.701060199	-0.454584096	-0.444739524
Cd86	blue	-0.296086898	0.947037503	-0.398128	-0.589484619	-0.54352659	-0.387722544
Cd8a	blue	-0.256018463	0.958216371	-0.420466544	-0.615360125	-0.506690623	-0.381558746
Cdc25b	blue	0.030586716	0.945140599	-0.459346927	-0.719357901	-0.302379835	-0.405146056
Cdc42	blue	0.245448698	0.738807695	-0.672132642	-0.867288009	0.005440017	-0.242575903
Cdc42se1	blue	-0.131960091	0.892853483	-0.784894799	-0.749233645	-0.036413511	0.065213055
Cdc42se2	blue	0.052945869	0.957100622	-0.521554034	-0.810946799	-0.316807363	-0.450724119
Cdk11b	blue	0.178922993	0.915165706	-0.433964514	-0.703500119	-0.125095182	-0.337980204
Cdk13	blue	-0.091447401	0.990069567	-0.560212919	-0.716078333	-0.26004558	-0.24262382
Cdk4	blue	0.037847904	0.899178182	-0.698625266	-0.827172314	-0.101335371	-0.175156132
Cdkn1b	blue	0.103776644	0.972824757	-0.542808804	-0.790199872	-0.183007025	-0.341299943
Celf1	blue	-0.262278376	0.92305203	-0.467214546	-0.522945241	-0.280177	-0.098442021
Celf2	blue	-0.009160271	0.954970702	-0.299194423	-0.664919092	-0.48914317	-0.597372623
Cenpb	blue	0.407471519	-0.644030984	-0.016816848	0.265479472	0.823336692	0.625306916
Cep192	blue	-0.172228772	0.972693092	-0.475425333	-0.690971025	-0.444345052	-0.389183224
Cep250	blue	-0.082208672	0.922508851	-0.538469939	-0.642044752	-0.169119917	-0.140445599
Cep350	blue	-0.075028401	0.976325784	-0.541639033	-0.707298372	-0.24536922	-0.244823791
Cerk	blue	-0.115839794	0.960964633	-0.281271562	-0.59061155	-0.516660267	-0.523899468
Cfl1	blue	-0.025924828	0.881626145	-0.623931972	-0.791972951	-0.234962528	-0.273433496
Cfp	blue	-0.274562136	0.954226072	-0.394155923	-0.590213938	-0.526970702	-0.387700331
Chd1	blue	-0.036779567	0.971476399	-0.634959659	-0.766481691	-0.156831039	-0.175596888
Chd2	blue	-0.043801027	0.985573898	-0.512132098	-0.732502334	-0.292265297	-0.333949312
Chd4	blue	-0.052720417	0.877135989	-0.441134667	-0.553965115	-0.131910681	-0.120409496
Chd6	blue	0.064753966	0.766727356	-0.03202189	-0.408046015	-0.372804841	-0.522499318
Chd7	blue	-0.066278516	0.951026898	-0.313102171	-0.594950198	-0.416027951	-0.452246305
Chd8	blue	0.043374217	0.98507527	-0.543742695	-0.791401267	-0.249146248	-0.364742464
Chd9	blue	0.039028558	0.969872637	-0.545862392	-0.771117034	-0.212578093	-0.318362608
Cherp	blue	0.038708853	0.892632375	-0.449890646	-0.618456312	-0.135244699	-0.209293942
Chst15	blue	0.041822203	0.943049841	-0.542745215	-0.76252913	-0.221068523	-0.329494859
Chst3	blue	-0.182627898	0.972435864	-0.447707693	-0.662866653	-0.461393753	-0.393331663
Chtop	blue	0.045886679	0.954911527	-0.466328711	-0.754569983	-0.310451108	-0.433699597
Cic	blue	0.07444777	0.839225201	-0.343295376	-0.552515793	-0.161579635	-0.273715439
Ciita	blue	-0.253964339	0.955903264	-0.417040156	-0.611181048	-0.50498605	-0.378329278
Cirbp	blue	0.240372337	0.724381374	-0.154592095	-0.493830466	-0.17218074	-0.453882391
Ciz1	blue	0.182092136	0.869745972	-0.448979226	-0.682768554	-0.079914155	-0.282490652
Clca3a1	blue	-0.216737261	0.905605812	-0.381125691	-0.549641015	-0.424005636	-0.319759938
Clcf1	blue	-0.170052299	0.968003369	-0.416935723	-0.618678583	-0.424833674	-0.360243304
Clec2i	blue	-0.286324048	0.956724962	-0.408096736	-0.596403196	-0.529404357	-0.378747352
Clic1	blue	0.11111862	0.88019566	-0.668965574	-0.863153085	-0.128515418	-0.278208353
Clk1	blue	0.222490927	0.924951439	-0.526213261	-0.838458208	-0.153387929	-0.425682393
Clk2	blue	0.075762445	0.947872954	-0.479557288	-0.714144327	-0.195916039	-0.325179511
Clk3	blue	0.187515537	0.935410836	-0.492858009	-0.773911929	-0.131308452	-0.356652678
Clk4	blue	0.151934085	0.931681974	-0.501645103	-0.780566978	-0.167392794	-0.373812943
Cmah	blue	-0.351535415	0.933645132	-0.558941888	-0.596242206	-0.375626878	-0.129412071
Cnbp	blue	-0.103525936	0.555429488	0.120002213	-0.227986148	-0.57211021	-0.592541179
Cnot1	blue	-0.025522544	0.955790762	-0.523474412	-0.759616549	-0.298108314	-0.361406623
Cnot6	blue	0.276766317	0.802530429	-0.796368386	-0.85753238	0.261454475	0.024347633
Cnot6l	blue	-0.100470464	0.980416105	-0.596432774	-0.733421644	-0.239718556	-0.214944117
Cnp	blue	-0.192574875	0.949404714	-0.438106806	-0.660880201	-0.48173643	-0.412283744
Cnr2	blue	-0.244648406	0.960181988	-0.423795476	-0.627003425	-0.508249832	-0.392841615
Cntrl	blue	-0.046575194	0.990773447	-0.465856573	-0.731855507	-0.380789574	-0.434624042
Coch	blue	-0.325161129	0.922117233	-0.392376323	-0.562343648	-0.544363285	-0.361086521
Col14a1	blue	-0.180117421	0.81214053	-0.620014749	-0.675804126	-0.228817773	-0.118396375
Colgalt1	blue	0.096443722	0.951688631	-0.410163596	-0.732499325	-0.311556732	-0.481404583
Coro1a	blue	-0.257037447	0.923233059	-0.413454614	-0.609771037	-0.512840605	-0.388092177
Coro1b	blue	0.001217642	0.978439917	-0.613796815	-0.81153342	-0.237516912	-0.303579985
Coro7	blue	-0.240619214	0.937459303	-0.458681125	-0.573694591	-0.369280279	-0.224282512
Cotl1	blue	-0.336724367	0.900705639	-0.646316587	-0.59657433	-0.232669429	0.02920332
Cpsf6	blue	-0.06925317	0.992387182	-0.558186457	-0.74756125	-0.28543744	-0.2965863
Cpsf7	blue	0.031580319	0.953674986	-0.48803776	-0.692203794	-0.191575972	-0.278190587
Cr2	blue	-0.320721985	0.923616081	-0.394339616	-0.56519596	-0.542279933	-0.361536276
Creb1	blue	0.045796351	0.931628531	-0.572717649	-0.816169217	-0.251185454	-0.369355396
Crebbp	blue	0.085905464	0.88176668	-0.436490731	-0.639065408	-0.132198001	-0.259781614
Crlf3	blue	-0.083497816	0.985279922	-0.484552573	-0.735792801	-0.404770003	-0.425831836
Crtc2	blue	0.010316073	0.938440119	-0.542927374	-0.69598923	-0.145822858	-0.201408799
Csf1	blue	0.032939936	0.882178227	-0.200444861	-0.571899809	-0.455062364	-0.587600808
Csf1r	blue	-0.190609822	0.966112793	-0.439803716	-0.649000203	-0.456824122	-0.383460905
Csf2rb	blue	-0.030081331	0.96248566	-0.442424735	-0.701656809	-0.360839913	-0.420761674
Csf3r	blue	0.225168587	0.794760734	-0.387841159	-0.673728062	-0.135923967	-0.398483821
Csk	blue	-0.209977697	0.979070883	-0.454682993	-0.645837042	-0.453648103	-0.357461208
Csnk1a1	blue	0.316725284	0.623361582	-0.329746056	-0.475272286	0.220425424	-0.039773494
Csnk1d	blue	0.358484751	0.809437569	-0.628070412	-0.793209714	0.207098681	-0.106432179
Ctcf	blue	-0.089908231	0.994435822	-0.547750749	-0.722518324	-0.286921677	-0.27631311
Ctnna1	blue	0.787937129	-0.61852695	0.352120013	0.147316642	0.509710722	-0.130232823
Ctsb	blue	-0.345962253	0.918484327	-0.490026315	-0.570545711	-0.44040822	-0.211593112
Ctse	blue	-0.246082005	0.668251824	-0.303746998	-0.398717354	-0.376163366	-0.221382719
Ctss	blue	-0.1027464	0.93909704	-0.460617208	-0.71528476	-0.432353758	-0.440766919
Ctsz	blue	-0.180670827	0.911987042	-0.734180694	-0.740617723	-0.150021362	-0.024752309
Cxcl12	blue	-0.303861029	0.860760402	-0.247000575	-0.429344647	-0.533893071	-0.36217939
Cxcl13	blue	-0.296045415	0.905430701	-0.398649743	-0.577995903	-0.527865505	-0.370737095
Cxcr4	blue	-0.083658579	0.933151947	-0.430772728	-0.67906857	-0.404210133	-0.422709535
Cxcr5	blue	-0.301723712	0.912760823	-0.400453992	-0.579786725	-0.534938082	-0.372140809
Cyb561a3	blue	-0.126648436	0.980820446	-0.469743943	-0.701964555	-0.421762561	-0.402637787
Cybb	blue	-0.175804474	0.977437906	-0.437894848	-0.669548476	-0.474810887	-0.419029903
Cyld	blue	-0.294862044	0.957699375	-0.511456859	-0.603741731	-0.383620589	-0.194212213
Cyp1b1	blue	-0.358149359	0.852798267	-0.465001923	-0.489741173	-0.354946157	-0.10254675
Cyp4f18	blue	-0.222577539	0.958305033	-0.417933442	-0.6282756	-0.492959116	-0.397852831
Cyth1	blue	-0.251653368	0.930519236	-0.197133265	-0.47643283	-0.61568461	-0.510108645
Cyth4	blue	-0.216559271	0.974717606	-0.41791992	-0.636299106	-0.499266588	-0.407834719
Cytip	blue	-0.068219616	0.944926502	-0.525528644	-0.757040485	-0.358882537	-0.390479853
D930015E06Rik	blue	-0.252904656	0.964835716	-0.371151476	-0.581926741	-0.524046578	-0.401652306
Dazap2	blue	0.216993078	0.699821041	-0.653660795	-0.783301886	0.101587484	-0.1022474
Dbnl	blue	-0.052127504	0.988061596	-0.554509554	-0.747889037	-0.287198124	-0.307991653
Dcaf7	blue	0.017847541	0.982672	-0.549376084	-0.754439814	-0.216299128	-0.29104213
Ddi2	blue	0.393122467	0.345455587	-0.587594291	-0.495830279	0.632926047	0.361983781
Ddit4	blue	-0.07262501	0.76890584	-0.136821343	-0.389870163	-0.380097752	-0.403995479
Ddx17	blue	0.265752639	0.908516116	-0.595929333	-0.822021971	0.026561557	-0.243928335
Ddx21	blue	-0.162700822	0.958056758	-0.455521597	-0.678717648	-0.436975437	-0.389882315
Ddx39b	blue	0.040890667	0.96310646	-0.427404787	-0.685288843	-0.258957321	-0.366555504
Ddx46	blue	-0.102106601	0.980929955	-0.615318355	-0.742491174	-0.223440868	-0.19472182
Ddx5	blue	0.120760077	0.952358738	-0.557618287	-0.822695886	-0.191022366	-0.368022634
Ddx54	blue	-0.193013918	0.954125852	-0.495588596	-0.598559461	-0.292560507	-0.175535934
Ddx58	blue	0.026447813	0.971255654	-0.564223667	-0.810406291	-0.274062275	-0.376928212
Ddx6	blue	0.015752706	0.972197901	-0.524782878	-0.755874021	-0.24004514	-0.3263075
Dek	blue	-0.013899723	0.935710624	-0.620253041	-0.773046681	-0.187893416	-0.230683098
Dennd1c	blue	-0.218696699	0.941080359	-0.376094081	-0.565725078	-0.462044562	-0.357004653
Dennd2d	blue	-0.18283357	0.980790564	-0.468958261	-0.668353215	-0.432548936	-0.364237017
Dennd3	blue	0.623706994	0.647110819	-0.552210006	-0.815198265	0.323520294	-0.231343792
Dennd4a	blue	-0.055405399	0.96540719	-0.494222479	-0.743607684	-0.372193396	-0.414946275
Dennd4b	blue	-0.277494506	0.8718911	-0.094612547	-0.374323408	-0.646550338	-0.516184442
Dgka	blue	-0.103470661	0.989450001	-0.449542429	-0.700607779	-0.422421275	-0.427199571
Dgkd	blue	-0.113697191	0.983118913	-0.549019577	-0.700485906	-0.278479311	-0.245327205
Dgkz	blue	0.099365159	0.938664556	-0.429096125	-0.688614074	-0.210667774	-0.353550938
Dhx15	blue	-0.030813107	0.926929294	-0.740399491	-0.795196724	-0.046026415	-0.047179014
Dhx9	blue	-0.208488558	0.927208085	-0.674375162	-0.690430974	-0.177388786	-0.035405754
Diaph1	blue	0.524644085	0.758620566	-0.585357357	-0.858635061	0.201368049	-0.277908104
Dicer1	blue	0.160972308	0.910965269	-0.544871335	-0.74471573	-0.044233431	-0.229805684
Dido1	blue	-0.061713552	0.902178926	-0.526598202	-0.630064202	-0.121170981	-0.107485011
Dmxl1	blue	-0.381179759	0.632189182	-0.738213626	-0.479122684	0.014507489	0.367815652
Dnajc5	blue	0.118772788	0.917604673	-0.644388897	-0.770714383	0.019318184	-0.108074726
Dnajc7	blue	-0.193970093	0.979173026	-0.436606873	-0.628780585	-0.422159618	-0.34036585
Dnase1l3	blue	-0.314299191	0.939700658	-0.384009406	-0.553957555	-0.533412606	-0.354487838
Dnm2	blue	0.253950883	0.825116736	-0.570992765	-0.723440507	0.10558961	-0.124487793
Dnmt1	blue	-0.079504395	0.978330444	-0.469122368	-0.697943231	-0.365821486	-0.378306816
Dock10	blue	-0.201136645	0.971293142	-0.43695563	-0.658990971	-0.486506219	-0.410612994
Dock11	blue	-0.25964461	0.953712319	-0.411632015	-0.616696931	-0.525921118	-0.401694599
Dock2	blue	-0.249211981	0.953730661	-0.421361156	-0.62703944	-0.515567204	-0.398956789
Dock8	blue	-0.221094979	0.96899281	-0.555024734	-0.660402224	-0.330412313	-0.202314975
Dok3	blue	-0.245941111	0.968661394	-0.406841553	-0.606246225	-0.503627851	-0.384052132
Dst	blue	0.041232205	-0.738200666	0.783775218	0.806504072	0.101362764	0.10501143
Dtx1	blue	-0.2812126	0.942797748	-0.371894399	-0.543827886	-0.500822284	-0.345350721
Dtx3l	blue	-0.034035249	0.973962177	-0.400004588	-0.691990939	-0.403831935	-0.470981576
Dusp11	blue	0.168785348	0.835110749	-0.684476412	-0.778848138	0.134482911	-0.027045143
Dync1h1	blue	0.325125559	0.52198029	-0.062645806	-0.32618685	0.077861418	-0.2260822
Ebf1	blue	-0.288541872	0.947964975	-0.351867988	-0.567949379	-0.572457708	-0.42727485
Edem1	blue	-0.247603513	0.904831939	-0.680627194	-0.645341451	-0.156389879	0.034003067
Eef1a1	blue	-0.072923416	0.907827613	-0.77395652	-0.80978414	-0.076203224	-0.045031624
Eef1b2	blue	-0.277277805	0.905432446	-0.445106695	-0.595214381	-0.461905127	-0.307852978
Eef2	blue	-0.282508761	0.825654792	-0.276961767	-0.354394408	-0.304137192	-0.103035917
Efhd2	blue	0.175735597	0.952936839	-0.401809014	-0.766238545	-0.286186742	-0.5261776
Ehmt2	blue	-0.050386797	0.849213694	-0.517601084	-0.571518445	-0.061041816	-0.034634774
Eif3a	blue	-0.044171913	0.864422649	-0.581261402	-0.698719345	-0.12799967	-0.133799843
Eif3c	blue	-0.026804321	0.722782668	-0.587037825	-0.611312715	0.03030059	0.047186818
Eif3d	blue	-0.168981887	0.931906143	-0.561723971	-0.679480166	-0.291140238	-0.201113456
Eif3e	blue	-0.217886955	0.857029631	-0.395315122	-0.57170853	-0.434467382	-0.332799346
Eif3f	blue	-0.051156792	0.887604186	-0.228715804	-0.483563654	-0.355578226	-0.381862573
Eif3k	blue	-0.293371585	0.862855032	-0.468620896	-0.552984135	-0.374361658	-0.181983721
Eif4a2	blue	-0.085084878	0.858179437	-0.326522653	-0.591187479	-0.404558743	-0.422382123
Eif4b	blue	-0.38581973	0.706214232	-0.602136997	-0.416028839	-0.047107555	0.294068288
Eif4ebp2	blue	0.014274676	0.53715319	-0.635359539	-0.434896753	0.373717675	0.429980514
Eif4g3	blue	0.002104622	0.631214442	-0.714949377	-0.53957953	0.314248716	0.369296629
Eif5	blue	-0.174734209	0.715765775	-0.63908237	-0.473904842	0.136842358	0.320611228
Elf1	blue	-0.072315367	0.984056985	-0.552425817	-0.763783501	-0.327579191	-0.346440059
Elf4	blue	-0.107857101	0.965032719	-0.390458429	-0.634834129	-0.420673654	-0.416366368
Elk4	blue	0.07223947	0.983383696	-0.488314917	-0.78927889	-0.303994766	-0.455060988
Elmo1	blue	0.112611273	0.958170914	-0.440286788	-0.764351874	-0.307737697	-0.494535655
Elmsan1	blue	0.188222806	0.930152408	-0.412429572	-0.734594812	-0.208830271	-0.448515357
Eml3	blue	0.09377156	0.949289706	-0.558916829	-0.757759528	-0.130944934	-0.265139271
Eml4	blue	-0.157677326	0.978557706	-0.51267587	-0.710792203	-0.402704135	-0.352996235
Enah	blue	0.128331943	-0.753387625	0.808686472	0.779760257	0.101839146	0.021109529
Ep300	blue	0.139479528	0.900471519	-0.509878984	-0.715380169	-0.078487161	-0.249012409
Ep400	blue	-0.00568368	0.941516271	-0.454040315	-0.659772803	-0.240949325	-0.301295119
Epsti1	blue	-0.280910882	0.934930868	-0.416929771	-0.602616956	-0.519760144	-0.375009572
Erp29	blue	-0.317783279	0.842840496	-0.671106355	-0.60440635	-0.192915598	0.059255086
Esyt1	blue	0.049284596	0.968009012	-0.417038019	-0.728903883	-0.354445965	-0.484254491
Etnk1	blue	-0.250116024	0.770721099	-0.775705345	-0.595556513	0.066082379	0.29709337
Ets1	blue	-0.141748034	0.969674227	-0.426147119	-0.684164846	-0.479059995	-0.456954529
Etv3	blue	-0.028287025	0.968257531	-0.367142563	-0.65188624	-0.381199171	-0.447070946
Evl	blue	-0.224645381	0.972721941	-0.394053925	-0.611764147	-0.507553087	-0.408092531
Ewsr1	blue	0.058857203	0.957977745	-0.640138763	-0.793189739	-0.084011055	-0.179909543
Fam102a	blue	-0.242528529	0.693341738	-0.771623228	-0.524998458	0.158623411	0.407182798
Fam107b	blue	-0.372465962	0.776862055	-0.765786011	-0.573693699	-0.065748948	0.261833252
Fam111a	blue	-0.236870268	0.922825714	-0.408196522	-0.618983453	-0.512486392	-0.407407834
Fam120a	blue	-0.043674161	0.592855796	-0.711592709	-0.487486404	0.353538326	0.45731814
Fam134c	blue	-0.015835909	0.943746789	-0.703128133	-0.783508545	-0.070423037	-0.084954454
Fam168b	blue	0.069702151	0.96958142	-0.624611512	-0.800356971	-0.117265722	-0.227253549
Fam193b	blue	0.329318512	0.7615157	-0.458877466	-0.671687266	0.10587816	-0.204096941
Fam208a	blue	0.176091311	0.891892803	-0.73671056	-0.83961587	0.1067811	-0.065713493
Fam208b	blue	-0.137820002	0.977199575	-0.548439123	-0.723999196	-0.34604031	-0.305402461
Fam46c	blue	-0.038284389	0.848569515	-0.423681313	-0.636292874	-0.314974658	-0.352077924
Fam49a	blue	0.267986601	0.896939115	-0.496893791	-0.867550454	-0.20852729	-0.532704727
Fam49b	blue	-0.20583736	0.95311319	-0.398645667	-0.636446272	-0.517725173	-0.442116387
Fam65b	blue	-0.270240765	0.959257523	-0.392742214	-0.599572407	-0.539224035	-0.405557203
Fbrs	blue	0.089687305	0.874287014	-0.432156169	-0.626131059	-0.127248424	-0.248599886
Fbxl20	blue	0.209128538	0.77182328	-0.422856575	-0.60806447	0.029531871	-0.184950836
Fcer1g	blue	-0.081513125	0.959183515	-0.449401149	-0.719880266	-0.435439328	-0.462240324
Fcer2a	blue	-0.26882311	0.859205181	-0.380364726	-0.552362029	-0.497226575	-0.352261072
Fcgr2b	blue	-0.328543014	0.939852444	-0.588855406	-0.619616577	-0.339423861	-0.109972424
Fcho1	blue	-0.251018047	0.948276286	-0.384273798	-0.562175827	-0.479554299	-0.347025902
Fchsd2	blue	-0.082629446	0.968626051	-0.443848742	-0.687312783	-0.39168602	-0.406158583
Fcmr	blue	-0.293323326	0.926303936	-0.400426464	-0.582775096	-0.531744313	-0.373071605
Fcna	blue	-0.304384998	0.937887308	-0.379384486	-0.554712186	-0.529410931	-0.360718168
Fcrl1	blue	-0.305945972	0.953802004	-0.402759907	-0.584495999	-0.540724098	-0.373808144
Fcrla	blue	-0.292634871	0.882746153	-0.396800212	-0.574409397	-0.525370094	-0.36901339
Fermt3	blue	-0.222131279	0.975711844	-0.421079278	-0.633529359	-0.4975158	-0.400429152
Fgd2	blue	-0.253752132	0.962172213	-0.396925491	-0.587277977	-0.499580714	-0.369585838
Fgd3	blue	-0.325961503	0.958397428	-0.499842772	-0.601648509	-0.439474623	-0.232629314
Fgf1	blue	0.314120374	-0.769016765	0.079617638	0.390183661	0.776488742	0.653512466
Fgr	blue	-0.14412441	0.977436648	-0.452058211	-0.689323073	-0.450749979	-0.420309727
Fhod1	blue	0.640672671	0.566331331	-0.311646602	-0.658953626	0.204382121	-0.377338603
Filip1l	blue	-0.127107563	0.974133479	-0.4141031	-0.681903491	-0.477402112	-0.469024473
Fkbp15	blue	0.129079648	0.946942523	-0.695442807	-0.867981433	-0.045246628	-0.202584855
Fkbp4	blue	-0.316608225	-0.829938395	0.582445292	0.853388951	-0.01761321	0.310185427
Fkbp5	blue	0.03050212	0.377431211	-0.36157725	-0.261942107	0.248245721	0.245649962
Fkbp8	blue	0.036239728	0.721854127	-0.742334897	-0.625546018	0.26926676	0.2854784
Fkbp9	blue	0.705216508	-0.668170672	0.184879007	0.133657688	0.637898864	0.110034471
Fli1	blue	-0.141001044	0.93125597	-0.350544112	-0.644525445	-0.531406857	-0.520550729
Fmnl1	blue	-0.290853729	0.906086986	-0.470358774	-0.530098729	-0.342122793	-0.143201613
Fnbp1	blue	-0.200536017	0.958666585	-0.322120693	-0.554585583	-0.49141982	-0.409982785
Fnbp4	blue	-0.051178884	0.959896193	-0.470208826	-0.676592431	-0.290722603	-0.320947444
Foxk1	blue	0.116677483	0.932003061	-0.512595435	-0.729113198	-0.126300569	-0.280027327
Foxn3	blue	-0.06832515	0.919307177	-0.226568641	-0.540970009	-0.44472809	-0.482005746
Foxo1	blue	-0.056703026	0.970390488	-0.615778232	-0.742496159	-0.177389223	-0.180623186
Foxp1	blue	0.277999095	0.924812274	-0.511475087	-0.868595718	-0.179439455	-0.500953371
Fryl	blue	0.011068524	0.914375061	-0.35302139	-0.60073892	-0.275234407	-0.356548663
Fubp1	blue	-0.179447251	0.983003257	-0.51917224	-0.678826038	-0.357027819	-0.274813434
Fus	blue	0.152986016	0.755126705	-0.249675841	-0.481377737	-0.093800682	-0.269443472
Fxyd5	blue	0.253758789	0.903146284	-0.497480232	-0.864156909	-0.223360014	-0.53121652
Fyb	blue	-0.247584348	0.962371621	-0.398054094	-0.589415028	-0.491120377	-0.367639902
Fyn	blue	-0.046453223	0.951772824	-0.306033187	-0.647272296	-0.500845276	-0.569280258
G3bp1	blue	-0.30401538	0.92089406	-0.345544974	-0.516567216	-0.501512566	-0.323310561
G3bp2	blue	-0.148996021	0.908425509	-0.711677295	-0.740317295	-0.140315107	-0.046452687
Gabbr1	blue	0.372806298	0.699722626	-0.385188208	-0.619956907	0.112422955	-0.239393733
Gabpb2	blue	-0.077540526	0.989088203	-0.507114599	-0.720210315	-0.330986651	-0.343847694
Galnt6	blue	-0.175009062	0.978128073	-0.43472663	-0.656894911	-0.460424503	-0.402326532
Gapvd1	blue	0.209591451	0.92553144	-0.585173637	-0.80686942	-0.024588474	-0.249488374
Gas5	blue	-0.166603859	0.930413607	-0.56504299	-0.699543902	-0.31737474	-0.243632558
Gbp4	blue	0.13925974	0.880435758	-0.302804729	-0.704590684	-0.370162309	-0.594166732
Gbp9	blue	-0.042757055	0.9528371	-0.382629876	-0.694143682	-0.442183337	-0.508787781
Gdi1	blue	0.1836987	0.909786042	-0.536604178	-0.753388957	-0.055342769	-0.252849751
Gdpd2	blue	-0.167447336	0.911783158	-0.372362041	-0.566637411	-0.41205587	-0.351076681
Gga2	blue	-0.490066044	0.866115381	-0.503769556	-0.456006114	-0.396862501	-0.018208796
Ggta1	blue	0.276011452	0.863975379	-0.368972353	-0.802642735	-0.297227902	-0.639345481
Gigyf1	blue	0.119949887	0.772404456	-0.322260918	-0.509283177	-0.068845182	-0.211166179
Gimap1	blue	-0.190168017	0.969359258	-0.435208066	-0.659804011	-0.480697431	-0.412483066
Gimap3	blue	-0.263295551	0.969161583	-0.415994895	-0.608954275	-0.511182394	-0.378497851
Gimap4	blue	-0.159352073	0.948225487	-0.462536844	-0.690397866	-0.456152451	-0.413638795
Gimap6	blue	-0.171310699	0.938901428	-0.436431836	-0.670926014	-0.479798749	-0.431139764
Gimap8	blue	-0.149520309	0.963906741	-0.455920863	-0.69143958	-0.453164679	-0.420692995
Git2	blue	0.393072578	0.877509805	-0.457683521	-0.842458564	-0.094519644	-0.505585569
Gltp	blue	0.413973649	0.777628458	-0.761375293	-0.899437505	0.274218634	-0.078275018
Glul	blue	0.311457339	-0.497562141	0.199207714	0.34862087	0.612180145	0.433553848
Gm15675	blue	-0.154388128	0.953045187	-0.435454062	-0.664203355	-0.451935502	-0.411328083
Gm15800	blue	-0.000800676	0.804376102	-0.315562329	-0.486003052	-0.180738755	-0.224751022
Gm1966	blue	-0.263262676	0.946611633	-0.417834666	-0.616177759	-0.518654453	-0.390287312
Gm2a	blue	-0.383357278	0.644679471	-0.767621305	-0.506107026	0.018930208	0.37462119
Gm42418	blue	-0.260502723	0.474248813	-0.340493722	-0.283737692	-0.130354069	0.08049924
Gm8995	blue	-0.267740256	0.95224997	-0.400327543	-0.605600894	-0.533015346	-0.40230258
Gmip	blue	-0.210368105	0.961313086	-0.408242503	-0.596616359	-0.449097251	-0.350564959
Gnai2	blue	0.434499345	0.807336363	-0.425720725	-0.802481681	-0.058446479	-0.488212774
Gnb2	blue	0.489716177	0.733230426	-0.55892615	-0.807762888	0.19180105	-0.239054093
Gng2	blue	0.020360894	0.963823169	-0.502953211	-0.792813495	-0.352753314	-0.463855938
Gngt2	blue	0.037311065	0.949781794	-0.445926264	-0.76704982	-0.383557864	-0.513591583
Gns	blue	-0.165738264	0.747799495	-0.601380898	-0.497585048	0.065239915	0.226529776
Golgb1	blue	0.499623317	0.475113329	-0.466671583	-0.575159337	0.480640346	0.078141074
Gpbp1	blue	-0.0083118	0.843936389	-0.555143274	-0.74752664	-0.242666015	-0.305960496
Gpr132	blue	-0.253289512	0.964205202	-0.398223237	-0.589289894	-0.499370455	-0.371175828
Gpr18	blue	-0.289555264	0.91552169	-0.406688852	-0.589765021	-0.527375889	-0.37516721
Gpx4	blue	-0.279773204	-0.791041732	0.295149148	0.763907367	0.350928708	0.717065152
Gramd1a	blue	-0.149347366	0.98037287	-0.382167271	-0.626376194	-0.457829426	-0.421337651
Gramd3	blue	-0.393087066	0.912920408	-0.519536498	-0.561023249	-0.427059519	-0.15380139
Gramd4	blue	-0.269687789	0.896295727	-0.246710835	-0.440926554	-0.505854456	-0.36071134
Grap	blue	0.243026022	0.876319582	-0.497748107	-0.856065358	-0.226087115	-0.5243342
Grap2	blue	-0.238668693	0.971833711	-0.41522126	-0.616022037	-0.497690637	-0.384563859
Grb2	blue	-0.186020243	0.960418866	-0.337510777	-0.570936448	-0.488074534	-0.417775854
Gripap1	blue	-0.185133064	0.978268494	-0.496846687	-0.650513278	-0.351123345	-0.26220736
Grk2	blue	-0.180021499	0.968788611	-0.385301174	-0.600851454	-0.454700546	-0.385129777
Grk3	blue	0.287318954	0.906187071	-0.456581256	-0.80540129	-0.153002307	-0.478577506
Grk6	blue	-0.211274392	0.976285338	-0.405326091	-0.612907361	-0.476542141	-0.383560593
Grn	blue	0.171916932	0.745283769	-0.555738547	-0.632442913	0.122043426	-0.018342741
Gsdmd	blue	0.132698606	0.957514938	-0.442984385	-0.793790569	-0.320801091	-0.531403494
Gse1	blue	0.309826983	0.803000097	-0.465230943	-0.693872823	0.058008057	-0.244342114
Gstm1	blue	0.543179102	-0.686574435	0.089233046	0.248168923	0.805654996	0.465448356
Gtpbp2	blue	0.096994894	0.857193202	-0.207884077	-0.535965896	-0.308920689	-0.470065885
Gypa	blue	-0.200553004	0.570662479	-0.244663302	-0.342342392	-0.337469215	-0.216306282
H2-Aa	blue	-0.195530664	0.890150521	-0.437676121	-0.649834979	-0.472025823	-0.399349556
H2-Ab1	blue	-0.210037631	0.972414172	-0.448685254	-0.65005879	-0.469504205	-0.376601343
H2-D1	blue	0.190118858	0.950736336	-0.498303996	-0.809563805	-0.203182419	-0.442806995
H2-DMa	blue	-0.155948573	0.969155588	-0.461099955	-0.689545302	-0.452417932	-0.408961186
H2-DMb1	blue	-0.065581242	0.962443095	-0.5368111	-0.760476077	-0.348896807	-0.371483584
H2-DMb2	blue	-0.295806655	0.939952837	-0.40807354	-0.592055338	-0.534779916	-0.376350105
H2-Eb1	blue	-0.219726269	0.938566107	-0.442656272	-0.651238507	-0.490182616	-0.396145915
H2-K1	blue	-0.03830951	0.98005074	-0.493055456	-0.749573722	-0.362366843	-0.418052113
H2-Oa	blue	-0.298311118	0.920438156	-0.405670286	-0.586368435	-0.533498792	-0.373579625
H2-Ob	blue	-0.295411358	0.915413178	-0.402803011	-0.584028163	-0.531941826	-0.373599692
H2-Q4	blue	0.121716042	0.923915233	-0.401615476	-0.701323676	-0.255248225	-0.439838282
H2-Q5	blue	-0.121415376	0.916309988	-0.362276547	-0.570317555	-0.382824015	-0.355598635
H2-Q6	blue	-0.062837449	0.961656288	-0.433711284	-0.669443198	-0.358990636	-0.3872441
H2-Q7	blue	-0.075198128	0.938837817	-0.39976748	-0.62777698	-0.361854965	-0.376972924
H2-T23	blue	0.021385222	0.976388471	-0.576392121	-0.761559401	-0.188042165	-0.265902155
H2afy	blue	-0.093742617	0.970056098	-0.651750186	-0.775023833	-0.226797638	-0.20014874
Hap1	blue	-0.139400598	0.936013204	-0.40305618	-0.600933226	-0.387106062	-0.345801485
Hba-a1	blue	-0.057035636	0.555006472	-0.258154953	-0.405693104	-0.267969991	-0.263869033
Hba-a2	blue	-0.047272315	0.55644051	-0.26130526	-0.412636521	-0.263298287	-0.267354311
Hbb-bs	blue	-0.055975642	0.565610399	-0.277017635	-0.429623849	-0.271783383	-0.272109723
Hbb-bt	blue	-0.102401564	0.569745376	-0.266813434	-0.402770217	-0.29473439	-0.255641376
Hcfc1	blue	-0.036378742	0.915922169	-0.469476307	-0.624673155	-0.194817843	-0.210870276
Hck	blue	-0.019950541	0.967311677	-0.480160379	-0.763081382	-0.387190856	-0.463418914
Hcls1	blue	-0.258883077	0.968598106	-0.404652239	-0.60423757	-0.516652664	-0.388823758
Hectd1	blue	-0.01004837	0.635627787	-0.421761139	-0.425341656	0.119500652	0.126119649
Helz2	blue	-0.010833918	0.940562247	-0.366576767	-0.631986052	-0.340963728	-0.416035994
Herc1	blue	-0.116115876	0.970864449	-0.352695182	-0.626842077	-0.447660924	-0.446757658
Herc2	blue	0.152832803	0.907218625	-0.406541911	-0.688356603	-0.165994895	-0.366182303
Herc4	blue	-0.323340292	0.872287275	-0.645644782	-0.592299806	-0.211062102	0.04229678
Hip1r	blue	-0.062716281	0.98307452	-0.562769378	-0.722495334	-0.235344483	-0.242080152
Hipk1	blue	0.313169868	0.784846026	-0.558661416	-0.732441533	0.153715445	-0.140254068
Hivep2	blue	0.149128195	0.940416527	-0.365290666	-0.73296331	-0.316416607	-0.544757633
Hjurp	blue	0.062473007	0.976503895	-0.466550711	-0.745111318	-0.278023931	-0.412414013
Hmox1	blue	-0.292784785	0.928781933	-0.405352718	-0.569506033	-0.501593521	-0.336698314
Hn1	blue	-0.238827832	0.829490903	-0.165001018	-0.476626009	-0.67604107	-0.596467924
Hnrnpa2b1	blue	-0.248101158	0.932743299	-0.553292613	-0.637428035	-0.320598132	-0.164611816
Hnrnpab	blue	-0.135142052	0.74290652	-0.654822668	-0.530427702	0.10425552	0.25811109
Hnrnpc	blue	-0.122107856	0.79215197	-0.451505526	-0.612302858	-0.316164569	-0.276262537
Hnrnpd	blue	-0.001030311	0.950655628	-0.524376964	-0.694093183	-0.187662845	-0.237820788
Hnrnpdl	blue	0.109963576	0.95616107	-0.433149387	-0.769944596	-0.317977468	-0.506087651
Hnrnph1	blue	0.189499175	0.932012011	-0.594609919	-0.872965105	-0.143473109	-0.378954058
Hnrnpk	blue	0.132821688	0.87424445	-0.724564158	-0.865847231	-0.006963291	-0.154571423
Hnrnpl	blue	0.017685177	0.893179793	-0.278888255	-0.536268347	-0.271774923	-0.353704472
Hnrnpm	blue	-0.067662921	0.944173282	-0.601428735	-0.74560975	-0.217241108	-0.214729923
Hnrnpu	blue	-0.050408192	0.968494574	-0.617590978	-0.748821112	-0.169737328	-0.175248908
Hnrnpul1	blue	-0.010546524	0.972223964	-0.616969921	-0.76092842	-0.154496177	-0.19128707
Hnrnpul2	blue	0.103494632	0.851946532	-0.732535846	-0.749365884	0.160043978	0.076353542
Hp1bp3	blue	0.52496356	0.800463912	-0.505954602	-0.867595766	0.095497122	-0.408564104
Hps3	blue	-0.260752347	0.955518726	-0.618962834	-0.663266912	-0.282662094	-0.10814577
Hsp90ab1	blue	-0.312209059	0.355187401	0.27693678	0.178651834	-0.375307525	-0.123565089
Hsp90b1	blue	0.082905447	0.763102538	-0.628331721	-0.750800471	-0.028977138	-0.127864576
Htt	blue	-0.141034798	0.714073309	-0.694866711	-0.530626171	0.15953863	0.315654598
Huwe1	blue	-0.06705471	0.868263422	-0.442468339	-0.553371525	-0.143337421	-0.125386314
Hvcn1	blue	-0.264328362	0.904329141	-0.416444954	-0.604549998	-0.508218706	-0.377107918
I830077J02Rik	blue	-0.246964747	0.965027266	-0.40315446	-0.596069167	-0.496021945	-0.373065766
Ice1	blue	0.054921148	0.87482206	-0.16027667	-0.519506813	-0.374627575	-0.519904331
Icosl	blue	-0.232454373	0.972460153	-0.411272247	-0.612821937	-0.490208665	-0.380974599
Ifi203	blue	-0.259053837	0.961398423	-0.384367215	-0.595662107	-0.533070136	-0.408340927
Ifi209	blue	-0.275319238	0.948134051	-0.413727215	-0.606576194	-0.524633807	-0.385087032
Ifi213	blue	-0.169670315	0.925886474	-0.399188782	-0.605855785	-0.430903815	-0.373335133
Ifi27l2a	blue	-0.255174999	0.922063941	-0.459614059	-0.610068735	-0.442359168	-0.307395538
Ifi30	blue	-0.066136246	0.961688058	-0.589579243	-0.783108953	-0.303342573	-0.321333172
Ifi47	blue	0.015266481	0.951536763	-0.491962753	-0.780164943	-0.352641784	-0.460372414
Ifnar1	blue	0.145332568	0.952933404	-0.652166871	-0.855356497	-0.08607438	-0.2568855
Ift140	blue	-0.170010322	0.971654557	-0.504624545	-0.677859386	-0.379982604	-0.311093784
Igha	blue	-0.247048084	0.904475989	-0.383003866	-0.557491765	-0.473993059	-0.343475361
Ighd	blue	-0.294760162	0.940182995	-0.407893093	-0.594629586	-0.537416695	-0.380817464
Ighg1	blue	-0.266289662	0.746392454	-0.323951666	-0.466914569	-0.448829539	-0.299555879
Ighg2b	blue	-0.313379594	0.901887772	-0.391727968	-0.562771981	-0.53294954	-0.35944122
Ighg2c	blue	-0.305542959	0.83139165	-0.356559373	-0.517408227	-0.514401794	-0.344302027
Ighg3	blue	-0.313857483	0.907359109	-0.381701116	-0.550197562	-0.531150363	-0.354266906
Ighm	blue	-0.306480006	0.885105701	-0.378456888	-0.544604913	-0.518579149	-0.349568217
Ighv1-26	blue	-0.298162802	0.872037459	-0.367272242	-0.526886098	-0.501825291	-0.336283752
Ighv1-78	blue	-0.11880199	0.326931199	-0.149437021	-0.216359509	-0.19796264	-0.133168362
Ighv1-80	blue	-0.278238951	0.732966729	-0.326871864	-0.466499468	-0.460314749	-0.307920425
Ighv1-9	blue	-0.293418752	0.851748311	-0.359091713	-0.518654299	-0.498240194	-0.332599412
Ighv3-6	blue	-0.270943328	0.808291181	-0.328654284	-0.470261948	-0.461123598	-0.301043341
Igkc	blue	-0.312992639	0.917749886	-0.389771049	-0.560949483	-0.531817332	-0.358290272
Igkj1	blue	-0.292793855	0.864020657	-0.367557278	-0.530028077	-0.498924521	-0.335938304
Igkj2	blue	-0.305145506	0.912761987	-0.383030918	-0.554468729	-0.524177326	-0.356682206
Igkj4	blue	-0.292218032	0.878857712	-0.372520666	-0.535587198	-0.501448131	-0.341393308
Igkj5	blue	-0.28202676	0.815953424	-0.349452293	-0.49967184	-0.475305447	-0.317952914
Igkv1-110	blue	-0.316641755	0.892954402	-0.389366324	-0.561084804	-0.538367849	-0.363255202
Igkv1-135	blue	-0.263735999	0.81824265	-0.329789995	-0.473682632	-0.45608299	-0.301354317
Igkv10-96	blue	-0.280118187	0.821851286	-0.344662844	-0.498620781	-0.477434889	-0.323750964
Igkv19-93	blue	-0.310986993	0.89217319	-0.38731836	-0.559050455	-0.533218838	-0.361992544
Igkv2-109	blue	-0.161304634	0.56003122	-0.202709525	-0.290555873	-0.28140049	-0.178033575
Igkv3-4	blue	-0.210948327	0.514805324	-0.239470395	-0.346607923	-0.348040942	-0.233070104
Igkv4-55	blue	-0.182179452	0.520358073	-0.216261168	-0.306271346	-0.296298717	-0.195583264
Igkv5-39	blue	-0.178007515	0.474588363	-0.218222863	-0.311002017	-0.292315966	-0.194482722
Igkv6-15	blue	-0.305818115	0.856281417	-0.376171625	-0.532554036	-0.507370956	-0.336704006
Iglc1	blue	-0.310912237	0.933664438	-0.400612278	-0.578749658	-0.541120094	-0.371601299
Iglc2	blue	-0.315229711	0.925439386	-0.400479376	-0.577361352	-0.545091679	-0.371600744
Iglc3	blue	-0.307591792	0.910830476	-0.399422792	-0.576145515	-0.537871044	-0.370287221
Iglv1	blue	-0.318920182	0.934619486	-0.399250288	-0.575715075	-0.546725585	-0.370781848
Iglv3	blue	-0.316215222	0.939691572	-0.387510044	-0.559122997	-0.539659758	-0.360211841
Ik	blue	0.079559267	0.837413362	-0.630463646	-0.783751133	-0.0803494	-0.193171748
Ikbkb	blue	-0.096180289	0.994432597	-0.544443084	-0.725047478	-0.303763847	-0.292042314
Ikbke	blue	-0.202591923	0.980097054	-0.439074223	-0.638505767	-0.4545662	-0.368492903
Ikzf1	blue	-0.265314704	0.969727996	-0.409022467	-0.601176589	-0.512597021	-0.377417464
Ikzf3	blue	-0.27115344	0.952049522	-0.391131136	-0.573181292	-0.505773772	-0.361270088
Il10ra	blue	-0.254558226	0.959618636	-0.412623438	-0.615048348	-0.515434462	-0.392486234
Il16	blue	-0.246428074	0.951574582	-0.415068653	-0.625954813	-0.520738388	-0.408585308
Il17ra	blue	-0.179356738	0.981791827	-0.51018172	-0.669139485	-0.371484347	-0.288572476
Il21r	blue	-0.297740883	0.943370749	-0.403714978	-0.587098549	-0.536035308	-0.375116686
Il27ra	blue	-0.261954682	0.963361277	-0.397968677	-0.596847598	-0.52049405	-0.388759583
Il2rb	blue	-0.199445441	0.955192582	-0.410257741	-0.617303762	-0.462228872	-0.382970253
Il2rg	blue	-0.19048182	0.945659518	-0.431698495	-0.660814271	-0.491050097	-0.424410968
Il4i1	blue	-0.304105806	0.91047267	-0.389685378	-0.562316649	-0.529884095	-0.36005267
Il4ra	blue	0.361505288	0.860351273	-0.493931457	-0.863043782	-0.107817322	-0.499618579
Il6ra	blue	0.485023371	0.740471488	-0.413139496	-0.764517882	0.047646492	-0.436033966
Il7r	blue	-0.218558846	0.930294646	-0.404517546	-0.605566258	-0.474820858	-0.380816219
Il9r	blue	-0.279824548	0.931335591	-0.371419585	-0.540552917	-0.49890218	-0.342418368
Inf2	blue	0.252489005	0.714861111	-0.105584356	-0.461161711	-0.187445125	-0.474644119
Ino80d	blue	0.054482943	0.961417109	-0.500529369	-0.726021871	-0.199303	-0.311811111
Inpp5d	blue	-0.044103554	0.974133894	-0.449873554	-0.718021953	-0.386367575	-0.442411452
Inpp5k	blue	0.763732548	0.538177795	-0.4122085	-0.772372184	0.339270425	-0.345775774
Ints6l	blue	0.522603265	0.764610406	-0.507491905	-0.842852042	0.121789806	-0.383169662
Ip6k1	blue	0.315011644	0.879830569	-0.511844712	-0.782130794	0.010571501	-0.308023416
Iqsec1	blue	0.171072799	0.563401012	-0.333911263	-0.372417954	0.197954392	0.073145238
Irak1	blue	-0.196357559	0.824599735	-0.369869495	-0.426219348	-0.219731401	-0.078014337
Irf1	blue	0.255345064	0.869697471	-0.469476277	-0.845208395	-0.232513284	-0.54461064
Irf2	blue	0.166163069	0.950950649	-0.49303289	-0.778624996	-0.182714383	-0.393372825
Irf3	blue	0.153738205	0.948594545	-0.638444993	-0.838417101	-0.067448512	-0.244966373
Irf4	blue	-0.292848671	0.946657663	-0.409175779	-0.598057265	-0.536346752	-0.383039464
Irf5	blue	-0.269866253	0.965693983	-0.436163699	-0.61662606	-0.500647027	-0.358725678
Irf7	blue	-0.123079625	0.804408208	-0.282095723	-0.468069017	-0.343445899	-0.310995053
Irf8	blue	-0.265926242	0.968413607	-0.424676589	-0.610790811	-0.505060917	-0.367169749
Irf9	blue	0.050565272	0.973087207	-0.43862444	-0.735082757	-0.312712254	-0.445071749
Irgm1	blue	-0.202326512	0.851073327	-0.497413594	-0.542719009	-0.193306356	-0.057955857
Itga4	blue	-0.227992764	0.971319584	-0.422785871	-0.632845752	-0.49793392	-0.398151428
Itgad	blue	-0.271289746	0.892886107	-0.348861185	-0.510280948	-0.47652602	-0.325837316
Itgal	blue	-0.163056812	0.978077172	-0.443326343	-0.67592278	-0.46315799	-0.417144234
Itgax	blue	0.133330676	0.933505904	-0.512167455	-0.834499847	-0.285537459	-0.486702336
Itgb2	blue	-0.063437303	0.966771994	-0.468786044	-0.740908992	-0.416646167	-0.45825416
Itgb7	blue	-0.197417329	0.977730918	-0.432368166	-0.648331468	-0.47667089	-0.399093757
Itpr2	blue	0.084736565	0.830389077	-0.778128733	-0.77885013	0.164007981	0.089317131
Itpr3	blue	-0.006106932	0.960336766	-0.413926374	-0.679458133	-0.340963217	-0.421011786
Itsn2	blue	-0.100639666	0.990965822	-0.569209586	-0.732235823	-0.279750523	-0.260197106
Jade2	blue	0.42188934	0.779129989	-0.462060503	-0.761843475	0.072334504	-0.343652813
Jak1	blue	-0.197079761	0.980472226	-0.391582689	-0.620640265	-0.48225266	-0.406829217
Jak2	blue	-0.071342647	0.986158279	-0.502568927	-0.739528564	-0.361262057	-0.386757636
Jak3	blue	0.098444298	0.85059824	-0.275104307	-0.559379832	-0.252787168	-0.407566557
Jchain	blue	-0.313738661	0.869383971	-0.382554452	-0.54714528	-0.52512965	-0.350916239
Jmjd1c	blue	-0.117103828	0.978918752	-0.508437135	-0.7201583	-0.366238196	-0.353242367
Kansl1	blue	0.063443143	0.956828733	-0.609694735	-0.775417678	-0.101640557	-0.203130431
Kat6a	blue	0.176251336	0.909890775	-0.549715161	-0.767540268	-0.061973022	-0.265359115
Kbtbd11	blue	-0.170296596	0.967182232	-0.574707228	-0.685509497	-0.285198662	-0.20176865
Kcnab2	blue	-0.204685636	0.972179118	-0.414817614	-0.618718558	-0.465686919	-0.378255518
Kctd12	blue	0.173236591	0.934158158	-0.591300239	-0.809621504	-0.080653374	-0.28647336
Kdm2a	blue	-0.104497383	0.979011656	-0.524345126	-0.674855112	-0.26045877	-0.230745169
Kdm3b	blue	0.025730795	0.958187752	-0.455935564	-0.686375967	-0.239725787	-0.331942583
Kdm5a	blue	-0.086491558	0.980270225	-0.545616661	-0.74335998	-0.31376422	-0.317644461
Kdm6b	blue	0.544622114	0.361916375	-0.214223498	-0.400171725	0.367401398	-0.091018771
Kdm7a	blue	-0.144874679	0.979822767	-0.470849821	-0.66248411	-0.369798513	-0.326480878
Khnyn	blue	0.005478312	0.921762038	-0.429952567	-0.637924683	-0.23089489	-0.300874542
Khsrp	blue	0.062570352	0.854179364	-0.483492379	-0.612031607	-0.052174254	-0.132411115
Kif21b	blue	-0.214089317	0.935166145	-0.378383222	-0.566872921	-0.45515457	-0.354240832
Kifc3	blue	0.067548194	-0.835520072	0.274085892	0.639732542	0.594315515	0.672810636
Klf13	blue	0.465433151	0.744294635	-0.406834115	-0.73140852	0.076803726	-0.376769769
Klf15	blue	0.223839664	-0.651496176	0.055261617	0.383978933	0.726965898	0.658753716
Klf2	blue	0.527937526	0.676736523	-0.284879367	-0.712801442	-0.033042805	-0.549984832
Klf3	blue	0.545595485	0.737976115	-0.532891981	-0.824385414	0.207496852	-0.292130684
Klf9	blue	0.493749673	-0.516559753	0.038099793	0.190011291	0.770399852	0.446817708
Klhl6	blue	-0.267724299	0.943709231	-0.411611146	-0.608144673	-0.521197893	-0.389642655
Kmt2a	blue	-0.083298083	0.909307101	-0.36106675	-0.565193742	-0.321528093	-0.321834354
Kmt2b	blue	0.145056977	0.833800096	-0.396702242	-0.608485005	-0.088494067	-0.260988961
Kmt2c	blue	-0.071548951	0.974265764	-0.454198249	-0.675609839	-0.329101331	-0.348140357
Kmt2d	blue	-0.062017004	0.865964142	-0.354972422	-0.535001188	-0.265986594	-0.274164142
Kmt2e	blue	0.155707289	0.850639623	-0.52143138	-0.680066725	0.005430868	-0.161210592
Kpnb1	blue	-0.12649086	0.982096846	-0.501111708	-0.662914818	-0.295697954	-0.247601228
Kri1	blue	-0.104165053	0.986175571	-0.455792359	-0.668446184	-0.355605795	-0.343756732
Lamb1	blue	0.516081636	-0.672579732	-0.016852029	0.19828122	0.853353363	0.536962154
Laptm5	blue	-0.1346061	0.965190601	-0.40815541	-0.634945967	-0.427655299	-0.397151041
Larp1	blue	-0.128144291	0.583466074	-0.317975916	-0.241109209	0.072506557	0.20604974
Lat	blue	-0.231965432	0.958054055	-0.420622362	-0.625172881	-0.494546397	-0.390994406
Lat2	blue	-0.265296778	0.935033823	-0.409347397	-0.601633189	-0.515405652	-0.381717896
Lax1	blue	-0.293707606	0.956444601	-0.398399611	-0.580769695	-0.527928539	-0.370121387
Lbr	blue	-0.047904427	0.959882866	-0.549722307	-0.76057037	-0.306745562	-0.342635839
Lck	blue	-0.257284658	0.952992612	-0.419047566	-0.615453028	-0.510848676	-0.38544642
Lcp1	blue	-0.174086458	0.940666581	-0.449004985	-0.674693356	-0.466815628	-0.413030756
Lcp2	blue	-0.230065915	0.967372431	-0.421666577	-0.635171484	-0.505650376	-0.40495492
Ldb1	blue	0.169946011	0.933198645	-0.471495684	-0.747740564	-0.164418027	-0.377842819
Leng8	blue	0.392781069	0.538494379	-0.27202332	-0.464630174	0.209771009	-0.139872959
Lfng	blue	0.07789688	0.976485029	-0.50254353	-0.802370368	-0.30511597	-0.459519205
Lgals3bp	blue	0.108460516	0.869588724	-0.493231807	-0.740684078	-0.189248885	-0.35021179
Limd1	blue	-0.22991352	0.711524862	-0.006110626	-0.209475883	-0.425442907	-0.289933453
Limd2	blue	-0.180242833	0.967809668	-0.461780513	-0.677574332	-0.459505214	-0.39614477
Lmo2	blue	-0.150548464	0.901358895	-0.398421896	-0.640305465	-0.474253747	-0.437461506
Lpxn	blue	-0.265546586	0.94982341	-0.423737155	-0.617935153	-0.516007705	-0.38438929
Lrmp	blue	-0.284918613	0.956160835	-0.404427081	-0.593647991	-0.530363865	-0.380404213
Lrp1	blue	0.601123466	0.499725748	-0.158310439	-0.524712463	0.145941653	-0.41225401
Lrp10	blue	0.099069605	0.720103293	-0.752866141	-0.668568423	0.276248583	0.235761154
Lrrk1	blue	0.522953183	0.78816129	-0.484204267	-0.854725656	0.056627982	-0.451238666
Lsm14a	blue	0.376545396	0.87545698	-0.538511296	-0.873387438	-0.029135826	-0.415388805
Lsp1	blue	-0.158621359	0.905270735	-0.39379655	-0.648534593	-0.495157521	-0.46137406
Ltb	blue	-0.287884834	0.937554293	-0.404837589	-0.588201401	-0.526939586	-0.373279512
Luc7l2	blue	0.195250468	0.802755268	-0.227595768	-0.530119051	-0.136474534	-0.366269971
Luc7l3	blue	0.107356706	0.965070441	-0.564748384	-0.826416357	-0.202808511	-0.372001987
Ly6d	blue	-0.300007717	0.869252015	-0.392146981	-0.557567379	-0.51579412	-0.350386408
Ly6e	blue	0.212877682	0.937295098	-0.57458862	-0.85887483	-0.146846555	-0.39403613
Ly86	blue	-0.285233816	0.915388479	-0.404388997	-0.590705558	-0.52719758	-0.37920137
Ly9	blue	-0.2882116	0.951754898	-0.411498022	-0.600819852	-0.532966052	-0.382488941
Lyn	blue	-0.143388945	0.956571796	-0.455972681	-0.698853959	-0.459430259	-0.432861014
Lyst	blue	-0.099458232	0.980389876	-0.491395472	-0.729504299	-0.397902494	-0.405267954
Macf1	blue	0.27521087	0.896615641	-0.485902399	-0.858960892	-0.200762324	-0.526093909
Madd	blue	0.048162747	0.965610764	-0.506587284	-0.746305837	-0.248140103	-0.359721246
Mafb	blue	-0.304206697	0.890052802	-0.333866355	-0.469954292	-0.469425505	-0.283550231
Maged1	blue	0.456960553	-0.694697001	-0.017707733	0.214546233	0.806323551	0.551733284
Malat1	blue	-0.180132748	0.51641134	-0.424132831	-0.260693477	0.151154022	0.338388712
Malt1	blue	-0.286426516	0.970900891	-0.463619497	-0.610540486	-0.464192699	-0.299783376
Man1a	blue	-0.432625348	0.832207649	-0.635173671	-0.531413711	-0.252590725	0.093956346
Man2a1	blue	0.057621766	0.828257391	-0.722408024	-0.730860146	0.11938344	0.062376424
Man2a2	blue	-0.053100126	0.820499318	-0.147781939	-0.430078444	-0.410964016	-0.445025991
Man2b1	blue	-0.247415038	0.888849388	-0.552986898	-0.564647601	-0.218828858	-0.037428845
Map3k1	blue	-0.26247983	0.977445473	-0.485136951	-0.623285068	-0.418577268	-0.269778007
Map3k3	blue	0.531645717	0.771915791	-0.454376149	-0.81999379	0.088524879	-0.422087004
Map4k1	blue	-0.277807494	0.966296362	-0.402134366	-0.59282009	-0.524055228	-0.378633838
Map4k2	blue	0.254145036	0.832366668	-0.331313071	-0.643164643	-0.12952875	-0.41640233
Mapk1	blue	-0.174967111	0.871109764	-0.60301795	-0.578678928	-0.071723983	0.073830906
Mapk14	blue	-0.208043251	0.74855029	-0.701281354	-0.531540427	0.097147857	0.305654223
Mapk8ip3	blue	0.139770331	0.775710538	-0.110105299	-0.447359439	-0.268711492	-0.46526785
Mapre1	blue	0.303077119	0.832147698	-0.69968116	-0.928148341	0.028487642	-0.275074466
Mapt	blue	0.493806671	-0.656137774	0.085782881	0.283339649	0.804439198	0.509005606
Marco	blue	-0.236082654	0.941560927	-0.398622338	-0.594891054	-0.488152234	-0.3773944
Marf1	blue	0.188404667	0.916956998	-0.467589533	-0.732106414	-0.106868744	-0.330327628
Mark2	blue	-0.059727531	0.777261317	-0.568649689	-0.535193842	0.057057592	0.116648615
Mast3	blue	-0.122292458	0.941032179	-0.487334633	-0.628626753	-0.278532932	-0.233071312
Matr3	blue	-0.010138155	0.884144996	-0.590511681	-0.752675079	-0.190011722	-0.240199209
Mau2	blue	0.123623986	0.924592977	-0.472338088	-0.710713699	-0.137676662	-0.307416893
Maz	blue	-0.030489288	0.959665043	-0.510330913	-0.684556589	-0.230114012	-0.256069622
Mbd6	blue	0.294756652	0.637497152	-0.355875531	-0.512649026	0.15398405	-0.105594609
Mbnl1	blue	-0.014643126	0.953065909	-0.443308882	-0.746889514	-0.408225798	-0.496671831
Mbtps1	blue	0.436795507	0.737915986	-0.69124882	-0.8243746	0.335127979	-0.02893095
Mcl1	blue	0.112286457	0.932561064	-0.411033352	-0.763406815	-0.335783489	-0.530736837
Mcm3	blue	-0.142909883	0.9261059	-0.430185823	-0.673454941	-0.462554425	-0.436816577
Mcm5	blue	-0.236889763	0.926078521	-0.427710181	-0.622239341	-0.491232273	-0.380370211
Mcm6	blue	-0.185753823	0.948518999	-0.536722065	-0.682889209	-0.36602874	-0.277054258
Mdc1	blue	-0.023191438	0.976332943	-0.476868171	-0.710006742	-0.305181517	-0.362057163
Mdm4	blue	-0.077210282	0.991547244	-0.471309829	-0.699314872	-0.346399203	-0.364709685
Mdn1	blue	-0.276650315	0.961068711	-0.441058063	-0.605376711	-0.475814635	-0.324978496
Med12	blue	0.007204462	0.903750176	-0.342923352	-0.586766264	-0.278669772	-0.355751967
Med13	blue	-0.136195438	0.9722306	-0.602655481	-0.715362557	-0.240279647	-0.179728416
Med13l	blue	0.361109543	0.690951652	-0.320754516	-0.591428247	0.054286263	-0.303962054
Mef2c	blue	-0.309275015	0.866644317	-0.259708418	-0.498957973	-0.632400416	-0.47864849
Mef2d	blue	-0.092927435	0.611319189	0.229050211	-0.0971718	-0.494273063	-0.497657072
Mertk	blue	0.238368781	0.743339417	-0.61701388	-0.700507487	0.188827441	-0.022822768
Mfge8	blue	-0.020207686	0.925079304	-0.407467726	-0.718747618	-0.430762175	-0.514398188
Mga	blue	0.067568318	0.943999056	-0.500669427	-0.787091259	-0.279632671	-0.428467182
Mgat1	blue	-0.102500125	0.850183664	-0.749501541	-0.701772426	0.018963745	0.116337773
Mgat4a	blue	-0.310380763	0.952461488	-0.481784484	-0.608503277	-0.458759262	-0.275534971
Mgea5	blue	-0.01715743	0.807678574	-0.448630401	-0.522479872	-0.019387268	-0.017256233
Mical1	blue	-0.059715908	0.980533974	-0.42198842	-0.710463196	-0.435558394	-0.481828796
Mif4gd	blue	-0.223922799	0.975824599	-0.494597231	-0.638331533	-0.389022781	-0.270329676
Mink1	blue	0.325752476	0.511452203	-0.575726542	-0.546170954	0.447072559	0.21383759
Mir142hg	blue	-0.288230524	0.935338644	-0.401547143	-0.584422063	-0.526554143	-0.372722389
Mirt1	blue	-0.235761324	0.935608074	-0.379814746	-0.555843317	-0.460961662	-0.339532714
Mki67	blue	-0.247531924	0.866148121	-0.37166551	-0.540585075	-0.471642233	-0.340731826
Mkl1	blue	-0.123871257	0.965397369	-0.451268245	-0.644025085	-0.362526746	-0.329016176
Mknk2	blue	0.007486448	0.506970388	0.310713829	-0.037929019	-0.403818107	-0.492712391
Mkrn1	blue	-0.040187429	0.804342687	-0.587467941	-0.652408819	-0.100692907	-0.088424991
Mllt6	blue	0.115869648	0.855654349	-0.236427877	-0.542602099	-0.245782397	-0.418858228
Mlxip	blue	0.082174465	0.810153973	-0.226056158	-0.516283073	-0.271389493	-0.421679687
Mndal	blue	-0.262051163	0.961093742	-0.3925182	-0.598716239	-0.528764685	-0.400927458
Mob1a	blue	0.046764551	0.920159391	-0.577293833	-0.823858113	-0.262655971	-0.382679138
Mob3a	blue	-0.137788798	0.954540003	-0.459585988	-0.700851146	-0.450835605	-0.428295054
Morc3	blue	-0.106043923	0.964643162	-0.486896323	-0.721716633	-0.398664197	-0.39988013
Mpeg1	blue	-0.063552137	0.979378697	-0.46821117	-0.734273107	-0.404273253	-0.445084003
Mrc1	blue	0.133017312	0.924067059	-0.382135516	-0.732784138	-0.32240511	-0.534726465
Ms4a1	blue	-0.307247288	0.900461887	-0.395445683	-0.570200687	-0.535292967	-0.366886606
Ms4a4b	blue	-0.224578863	0.952622125	-0.428506234	-0.637688133	-0.494716421	-0.398463567
Ms4a6b	blue	-0.245958985	0.95828706	-0.402890786	-0.617373926	-0.523687579	-0.41250906
Msl1	blue	0.273377215	0.890472563	-0.407708742	-0.729866752	-0.119376976	-0.416395079
Mta2	blue	-0.053601372	0.995530041	-0.559010455	-0.751690791	-0.281790709	-0.304873021
Mtmr3	blue	0.256270884	0.88840747	-0.461533686	-0.734437477	-0.047098623	-0.317450486
Mtpn	blue	0.078774509	0.870197967	-0.826329754	-0.847971517	0.102887602	0.033560419
Mtus1	blue	0.744976304	-0.625106001	0.233406999	0.172229338	0.699516916	0.138588084
Mybbp1a	blue	-0.204755045	0.966009836	-0.374606944	-0.580928399	-0.443026345	-0.351248852
Mycbp2	blue	-0.239488519	0.974632571	-0.440831843	-0.624706231	-0.464087908	-0.346840356
Myh9	blue	0.214506312	0.943640732	-0.587570979	-0.867585009	-0.130582279	-0.38060846
Mylip	blue	-0.049467241	0.942506997	-0.478867564	-0.655613081	-0.225250051	-0.248184919
Myo1e	blue	0.026817223	0.931487215	-0.659439072	-0.834728669	-0.174738981	-0.257056685
Myo1f	blue	-0.045822181	0.976481847	-0.438913826	-0.704337977	-0.389999697	-0.437472972
Myo1g	blue	-0.211215356	0.975381112	-0.423447865	-0.640745961	-0.493008539	-0.405665243
Myo5a	blue	-0.393397718	0.773131631	-0.631043191	-0.471461974	-0.137454197	0.205778317
Myo9b	blue	0.069959863	0.946625975	-0.373007208	-0.67785565	-0.308998643	-0.453156993
Mzb1	blue	-0.317379125	0.923023525	-0.399602018	-0.574278444	-0.542767904	-0.367762403
Nap1l1	blue	0.141270317	0.854028743	-0.707912026	-0.814152477	0.050219717	-0.096289935
Nbeal2	blue	0.229058483	0.718556445	-0.488753526	-0.599909869	0.153695599	-0.05686827
Ncapd2	blue	-0.27315486	0.92827285	-0.31343475	-0.520267981	-0.543069876	-0.400630839
Ncf1	blue	-0.183229376	0.940222234	-0.423181209	-0.654026348	-0.484159961	-0.424474287
Ncf4	blue	-0.250563473	0.969168562	-0.407897194	-0.60817173	-0.510971416	-0.38797656
Nckap1l	blue	-0.250246652	0.959384351	-0.418949038	-0.626097841	-0.518302037	-0.401407352
Ncl	blue	-0.273070007	0.9178179	-0.477161555	-0.591749566	-0.385245978	-0.220871759
Ncoa3	blue	-0.119148646	0.904057685	-0.563398149	-0.616207283	-0.116719403	-0.047716975
Ncor1	blue	-0.098317246	0.793125439	-0.635105893	-0.572387883	0.087176655	0.180876507
Ncor2	blue	0.238444321	0.618075395	-0.222775498	-0.40908297	0.052719797	-0.168054458
Ncstn	blue	0.424975978	0.715524749	-0.609404114	-0.760216396	0.292187755	-0.062777364
Nedd4	blue	0.556065229	-0.571339542	0.481442983	0.35472513	0.446526015	0.023126918
Nedd9	blue	0.292456671	0.857762882	-0.598623431	-0.909254271	-0.098407935	-0.419261259
Neurl3	blue	-0.239731027	0.96971035	-0.424694641	-0.623036977	-0.496554557	-0.381357071
Nfat5	blue	0.275059884	0.766532001	-0.599363724	-0.716456462	0.199095811	-0.048093876
Nfatc1	blue	-0.111765865	0.973544742	-0.385248444	-0.639359866	-0.437691513	-0.431520916
Nfatc3	blue	-0.16089395	0.984229452	-0.496541209	-0.697705547	-0.407237013	-0.354024076
Nfic	blue	0.298786689	-0.484377062	0.135005226	0.339992825	0.650225573	0.511228766
Nfkb1	blue	0.00866378	0.986097028	-0.447027898	-0.734806447	-0.356304309	-0.451467975
Nfkb2	blue	-0.205183289	0.970783433	-0.390918998	-0.608675994	-0.483218517	-0.397423462
Nfkbia	blue	0.463586159	0.771972237	-0.387954403	-0.789916241	-0.038935932	-0.520213075
Nfx1	blue	-0.042311661	0.973566704	-0.571625085	-0.733113234	-0.19837961	-0.222957415
Ngp	blue	-0.167187158	0.720948135	-0.308632347	-0.456349572	-0.365039153	-0.283080268
Nin	blue	0.153665208	0.949432869	-0.429540607	-0.791187603	-0.314644348	-0.545035609
Nipbl	blue	0.088104395	0.963802986	-0.537754797	-0.772708924	-0.176264521	-0.322481929
Nisch	blue	0.43523973	0.4351159	-0.429027987	-0.468332967	0.479246125	0.151171338
Nktr	blue	0.180596393	0.914637947	-0.506163784	-0.743205194	-0.073727934	-0.284997665
Nlrc5	blue	-0.186567586	0.966154386	-0.389889368	-0.613235263	-0.467001677	-0.400383814
Noc2l	blue	-0.238158852	0.975015772	-0.447477797	-0.59350892	-0.39793453	-0.263666997
Nod1	blue	0.346066837	0.866081035	-0.360188671	-0.759553792	-0.166891134	-0.544295086
Nono	blue	-0.110568386	0.933394293	-0.676797819	-0.769228378	-0.194704147	-0.147950483
Nop53	blue	-0.073834919	0.966828301	-0.357070669	-0.610822904	-0.37847005	-0.400182044
Nop56	blue	-0.158520079	0.976028886	-0.42533646	-0.668426379	-0.4673428	-0.429324936
Notch2	blue	0.064503295	0.972765749	-0.528507644	-0.776190381	-0.236075773	-0.367529932
Npm1	blue	-0.262856299	0.875657495	-0.484758496	-0.605721323	-0.405588339	-0.255972896
Nrros	blue	-0.220635125	0.966927432	-0.415204628	-0.634883714	-0.506296979	-0.413275399
Nsd1	blue	0.062592286	0.977134439	-0.601078113	-0.807662091	-0.166103357	-0.284253616
Nsd3	blue	0.009466798	0.91430066	-0.689653008	-0.747658432	-0.000135543	-0.032635481
Nsmaf	blue	-0.15533114	0.935195349	-0.198816131	-0.531569645	-0.584929993	-0.568891227
Ntn1	blue	0.432195273	-0.71120697	0.317285005	0.445703857	0.644602253	0.38707537
Numa1	blue	0.024331386	0.898924506	-0.503162637	-0.642761133	-0.093640475	-0.152843667
Nup153	blue	0.064759077	0.969470726	-0.552977835	-0.815918987	-0.251222311	-0.387804112
Nup210	blue	-0.210972323	0.96927942	-0.457643105	-0.622901032	-0.414293339	-0.309583684
Nxf1	blue	0.019874788	0.985945515	-0.567290018	-0.788933022	-0.235189582	-0.324712876
Oat	blue	0.347972816	-0.758375274	0.589086731	0.523790164	0.269628506	0.009387585
Ogt	blue	-0.055397343	0.976288781	-0.565639819	-0.737312939	-0.22966499	-0.248982324
Ostf1	blue	0.199662435	0.808227675	-0.78372993	-0.898829982	0.084289536	-0.106905415
Otud4	blue	-0.053993011	0.941153321	-0.269324206	-0.576258344	-0.416157663	-0.46769799
Otud5	blue	0.03096578	0.977202247	-0.58399566	-0.776463061	-0.185479097	-0.268814061
P2ry10	blue	-0.266072032	0.904042422	-0.408508862	-0.598407984	-0.512139633	-0.379727648
Pa2g4	blue	-0.159413257	0.976815031	-0.522004352	-0.673343154	-0.319199563	-0.246784704
Pabpc1	blue	-0.09413434	0.954765924	-0.550518142	-0.678166694	-0.231388267	-0.202427956
Pacsin2	blue	0.018823402	-0.7981623	0.457569239	0.742616143	0.435885283	0.532785706
Pag1	blue	0.113959294	0.966018229	-0.510970828	-0.800588861	-0.253033828	-0.432497048
Pak2	blue	0.058001855	0.951195291	-0.714194627	-0.833453134	-0.049747556	-0.133536648
Pan2	blue	0.069175054	0.921545005	-0.462929593	-0.677759758	-0.162371296	-0.281134632
Pan3	blue	0.037645554	0.980548616	-0.577149296	-0.786596425	-0.199556648	-0.298155292
Papola	blue	-0.144854009	0.869336934	-0.776843032	-0.717048853	-0.002093868	0.118633935
Parp1	blue	-0.349841993	0.940460091	-0.338782735	-0.496483373	-0.542747753	-0.326384395
Parp14	blue	0.105800624	0.96164094	-0.417170488	-0.761668447	-0.330191843	-0.520484024
Parvg	blue	-0.252459626	0.953297125	-0.420085221	-0.623361928	-0.515223757	-0.396092722
Pax5	blue	-0.294744923	0.957266905	-0.39283314	-0.571833526	-0.526681795	-0.363924297
Pbxip1	blue	0.106367953	0.617530308	0.013333108	-0.237044442	-0.15363864	-0.278469639
Pcbp2	blue	-0.045878751	0.594160805	-0.578991724	-0.40776772	0.279995551	0.377797413
Pcf11	blue	-0.036117252	0.991616536	-0.556467505	-0.764131929	-0.273263721	-0.316398011
Pcnx3	blue	-0.040791509	0.886599966	-0.541657786	-0.624584576	-0.104730114	-0.097223564
Pcyt1a	blue	0.173270784	-0.850074897	0.394946387	0.641463037	0.544593124	0.510266473
Pdcd4	blue	-0.250061722	0.910794587	-0.44121179	-0.570153358	-0.400229389	-0.258283294
Pdcd6ip	blue	0.445107647	0.413062827	-0.586454764	-0.540309931	0.599524825	0.287814862
Pde7a	blue	-0.152830265	0.826350757	-0.017354905	-0.366940546	-0.584182016	-0.567327756
Pdia4	blue	-0.228639378	0.946616715	-0.577625724	-0.688091746	-0.351389618	-0.221963341
Pds5a	blue	-0.085062672	0.981722481	-0.610259954	-0.764458544	-0.254353272	-0.247580265
Peak1	blue	0.65140091	0.646629297	-0.343891317	-0.799393342	0.070289185	-0.556034568
Pfn1	blue	-0.167889691	0.969264681	-0.475055341	-0.673972725	-0.421755372	-0.358416582
Pgap1	blue	-0.353104027	0.877402275	-0.550205575	-0.595938695	-0.392607838	-0.1529192
Phc2	blue	0.537809913	0.724109361	-0.546993088	-0.801105744	0.249930417	-0.230748795
Phc3	blue	0.232540913	0.851045241	-0.626501974	-0.779363665	0.106432474	-0.120452544
Phf1	blue	0.176351637	0.923140442	-0.432358204	-0.718161937	-0.170091222	-0.386485977
Phf12	blue	0.023934915	0.910556694	-0.424723151	-0.625615606	-0.200853194	-0.277251668
Phf3	blue	0.24786074	0.856859086	-0.725888764	-0.847306868	0.163277854	-0.069567083
Phip	blue	-0.085040674	0.963292729	-0.50947267	-0.738951448	-0.37054311	-0.387535136
Phrf1	blue	0.077037564	0.918922799	-0.551628936	-0.704213689	-0.068950085	-0.171681709
Pik3ap1	blue	-0.111294881	0.979102436	-0.444985935	-0.694014237	-0.432023278	-0.430206111
Pik3c2b	blue	-0.248827968	0.86149859	-0.099338118	-0.389487434	-0.631840306	-0.525716684
Pik3cd	blue	-0.238510453	0.972235037	-0.401937568	-0.607357851	-0.503650243	-0.39094038
Pik3cg	blue	-0.230468554	0.955644101	-0.422826422	-0.636836044	-0.506481676	-0.407341993
Pik3ip1	blue	0.002141473	0.720533185	-0.017090869	-0.387512844	-0.485032651	-0.60176009
Pik3r4	blue	-0.143633547	0.986434946	-0.521475525	-0.705720831	-0.359622659	-0.314026389
Pik3r5	blue	-0.105496689	0.970359382	-0.421835825	-0.662566353	-0.412889968	-0.411812736
Pikfyve	blue	-0.193579128	0.928672303	-0.697143601	-0.721601732	-0.177364706	-0.050432503
Pip4k2a	blue	-0.234975793	0.976113765	-0.424683573	-0.625500426	-0.491242094	-0.381546215
Pip5k1c	blue	0.121248381	0.775545236	-0.619148664	-0.645702024	0.144547404	0.048519234
Pirb	blue	-0.169677119	0.976517951	-0.418419463	-0.658361546	-0.479373961	-0.431108701
Pitpna	blue	0.26214607	0.925265993	-0.623182655	-0.87561086	-0.039156974	-0.31075919
Pitpnm1	blue	-0.073216965	0.945084834	-0.373550838	-0.614059752	-0.377242268	-0.394946377
Pitpnm2	blue	0.669617726	0.39255109	-0.012700054	-0.436106183	0.131124547	-0.482044037
Pkd1	blue	0.598124038	0.588981145	-0.228141508	-0.616662243	0.119784953	-0.445075927
Pkn1	blue	0.097588931	0.920049875	-0.423146164	-0.673214023	-0.201128675	-0.345677449
Pla2g2d	blue	-0.32182008	0.944633264	-0.391320233	-0.569558818	-0.55245837	-0.373030653
Pla2g7	blue	-0.259063697	0.882648477	-0.402452142	-0.530134509	-0.41020105	-0.260471795
Plac8	blue	-0.27371343	0.928022148	-0.429333467	-0.60891977	-0.504972219	-0.363071533
Plbd1	blue	-0.31352593	0.908799701	-0.191970523	-0.460944474	-0.672559713	-0.517765284
Plcb2	blue	-0.115702177	0.982108486	-0.432540855	-0.673883549	-0.426695924	-0.416080293
Plcg1	blue	0.693260935	0.436957353	-0.12416335	-0.521955915	0.207782305	-0.426357418
Plcg2	blue	-0.287841553	0.957250462	-0.436797659	-0.605904208	-0.503400389	-0.344911698
Pld3	blue	0.072797462	0.950368587	-0.635133101	-0.831692939	-0.166058322	-0.281554064
Pld4	blue	-0.238626111	0.960187624	-0.392344977	-0.593346431	-0.497715866	-0.383126323
Plek	blue	-0.140289048	0.927828341	-0.443491715	-0.684827941	-0.454246327	-0.431575322
Plekha2	blue	0.034165579	0.948204923	-0.449444877	-0.770548155	-0.383946657	-0.512966583
Plekhg2	blue	0.022371285	0.908429254	-0.337991376	-0.609531806	-0.324665784	-0.417475644
Plekhm1	blue	0.103374642	0.907788579	-0.568679264	-0.724088366	-0.057509047	-0.182361536
Plekhm3	blue	0.003395271	0.981165829	-0.463455578	-0.752666033	-0.364607115	-0.460031317
Plekho1	blue	-0.061953408	0.903748823	-0.194698193	-0.57526449	-0.573575842	-0.637844431
Plekho2	blue	-0.104978167	0.971771776	-0.405811483	-0.680490076	-0.467130594	-0.474262396
Plxnc1	blue	-0.132227757	0.975572607	-0.44493136	-0.690313521	-0.449842087	-0.431565555
Pml	blue	-0.211084714	0.965151875	-0.448005875	-0.616320662	-0.417642101	-0.313012698
Pnisr	blue	0.112805588	0.953389217	-0.528735037	-0.767914666	-0.146851133	-0.311250104
Pnn	blue	-0.002964112	0.978452451	-0.557077127	-0.744347697	-0.202949804	-0.262488676
Pnpla8	blue	-0.265645457	-0.761261571	0.267250413	0.742459185	0.406064564	0.76247303
Pnrc2	blue	-0.073191675	0.879107795	-0.674669826	-0.772740364	-0.175028461	-0.159707822
Pold4	blue	-0.214355605	0.967365879	-0.483972148	-0.661531637	-0.436541353	-0.335514307
Poldip3	blue	0.119336897	0.966188116	-0.658874101	-0.857368876	-0.102387275	-0.257863083
Polr2a	blue	0.190587164	0.842491666	-0.531239569	-0.697895336	0.020205153	-0.174025118
Pou2af1	blue	-0.307834391	0.944670215	-0.403199746	-0.584977504	-0.542896242	-0.375570455
Pou2f2	blue	-0.284107236	0.961259416	-0.39654778	-0.578108737	-0.518217344	-0.36409884
Ppm1m	blue	-0.011767019	0.978182713	-0.571338008	-0.752999867	-0.227628631	-0.275533913
Ppp1ca	blue	-0.280206399	0.84768855	-0.315482988	-0.411822561	-0.362382981	-0.158861147
Ppp1r12a	blue	0.205723458	0.950850943	-0.461663177	-0.794210042	-0.199165386	-0.459664112
Ppp1r12c	blue	0.361988117	0.709047693	-0.021201296	-0.491882106	-0.233858406	-0.629440775
Ppp1r15b	blue	-0.066157374	0.791704838	-0.821628025	-0.688580653	0.182540709	0.26734171
Ppp1r18	blue	-0.075080063	0.987522562	-0.416499025	-0.690113106	-0.428586965	-0.458738759
Ppp1r21	blue	-0.188837698	0.694013077	-0.726446042	-0.550723969	0.107034342	0.292902217
Ppp1r9b	blue	0.353819409	0.895141031	-0.536427341	-0.854716213	-0.040583197	-0.40027732
Ppp4c	blue	-0.032741585	0.978805588	-0.561792836	-0.760094075	-0.272500855	-0.310316425
Ppp4r3a	blue	-0.179810115	0.93201325	-0.67980687	-0.680013578	-0.120912312	0.009437518
Ppp4r3b	blue	-0.055869249	0.926995523	-0.698373048	-0.80254243	-0.154521425	-0.156292228
Ppp6r1	blue	-0.148358215	0.938429452	-0.597038143	-0.64714075	-0.156872895	-0.057275381
Ppt1	blue	-0.291533015	0.922098532	-0.571148599	-0.619729793	-0.320065825	-0.116079059
Prcp	blue	-0.228890714	0.846792079	-0.76147653	-0.707591609	-0.115554254	0.062375355
Prdm2	blue	0.08572053	0.912610542	-0.539886423	-0.710217761	-0.080585142	-0.198251113
Preb	blue	0.024096692	0.561683309	-0.617307584	-0.439045176	0.361344444	0.396771955
Prex1	blue	-0.118649222	0.959115188	-0.408136342	-0.630612032	-0.401902836	-0.382302408
Prkacb	blue	-0.014414901	0.969340318	-0.599599699	-0.787957873	-0.227270493	-0.280426507
Prkcb	blue	-0.297307833	0.953378028	-0.404609384	-0.590300933	-0.537713114	-0.378078074
Prkcd	blue	-0.027154076	0.964196069	-0.651769342	-0.765074546	-0.135861132	-0.155035665
Prkd2	blue	0.110964548	0.956583134	-0.401323182	-0.73425236	-0.32162436	-0.504223087
Prnp	blue	0.209521523	-0.753823575	-0.022563138	0.366363224	0.773418356	0.743196917
Prpf38b	blue	-0.08141617	0.989969555	-0.579031494	-0.741015458	-0.25797115	-0.253780027
Prpf39	blue	0.083212045	0.97242805	-0.51686321	-0.769250144	-0.211202608	-0.357681012
Prpf4b	blue	0.102177429	0.951652272	-0.582124132	-0.820302246	-0.16633422	-0.326453407
Prpf8	blue	0.02458471	0.93810582	-0.614120555	-0.762902652	-0.108058252	-0.172478578
Prr13	blue	0.133934033	0.881200418	-0.751620508	-0.870909684	0.013331599	-0.12462245
Prr14	blue	0.290366168	0.911931933	-0.56883101	-0.836368265	-0.019331818	-0.317225464
Prrc2a	blue	0.083818992	0.737677909	-0.299451054	-0.451874679	-0.062323315	-0.159059969
Prrc2b	blue	0.311090481	0.502674151	-0.116274488	-0.323850321	0.101396846	-0.179736256
Prrc2c	blue	0.045303541	0.915511691	-0.474048829	-0.680119644	-0.180943453	-0.283363819
Psap	blue	-0.617417169	0.580696457	-0.110734883	0.018069677	-0.377462231	0.145383586
Psd4	blue	-0.241785473	0.967749431	-0.424851631	-0.629983554	-0.506641297	-0.394373631
Psip1	blue	-0.073408709	0.961586556	-0.514760938	-0.743344808	-0.359017357	-0.38057904
Psmb8	blue	-0.161390011	0.950348824	-0.429296455	-0.672016637	-0.475139246	-0.434700467
Psmb9	blue	-0.147210018	0.97417592	-0.42428735	-0.675365368	-0.470004675	-0.441707386
Psme1	blue	-0.098933057	0.906830874	-0.308146959	-0.631356024	-0.535628603	-0.563201589
Psme3	blue	-0.349459842	0.740751442	-0.516113319	-0.377113228	-0.109568057	0.205483546
Pstpip1	blue	-0.220897485	0.974931375	-0.423587922	-0.635625687	-0.49502527	-0.399523952
Ptbp1	blue	0.049704721	0.912194813	-0.792564403	-0.857897331	0.012961265	-0.050204571
Ptbp3	blue	-0.103675454	0.9282898	-0.591459384	-0.756198359	-0.298401573	-0.282934652
Pten	blue	-0.010600806	0.930597909	-0.691931372	-0.76290812	-0.038775285	-0.056514949
Ptk2b	blue	-0.321694516	0.941298301	-0.529614447	-0.583022961	-0.365005972	-0.144618599
Ptp4a2	blue	-0.088725896	0.92473674	-0.350401657	-0.661365898	-0.50772674	-0.541654898
Ptpa	blue	-0.255541939	0.84532709	-0.663201237	-0.575667919	-0.088613881	0.134643207
Ptpn1	blue	-0.032054171	0.964761881	-0.557564809	-0.720681742	-0.215798114	-0.245693525
Ptpn22	blue	-0.255702798	0.909263807	-0.383092944	-0.558628906	-0.477604465	-0.347025704
Ptpn6	blue	-0.275757799	0.935460978	-0.438555635	-0.614435088	-0.501511262	-0.355999015
Ptprc	blue	-0.259468722	0.941992421	-0.419464467	-0.617663431	-0.515830881	-0.389877904
Ptprcap	blue	-0.27993113	0.898196146	-0.39934051	-0.581288235	-0.516944071	-0.370998654
Ptprj	blue	-0.115446221	0.945561689	-0.664055431	-0.724362181	-0.148595629	-0.089811748
Pum2	blue	0.009355515	0.925008197	-0.671750024	-0.786372651	-0.089414159	-0.137835345
Purb	blue	0.16304004	0.94033957	-0.690271226	-0.863750686	-0.020080028	-0.198407045
Pxk	blue	-0.089622376	0.957459956	-0.635324058	-0.746064525	-0.195852869	-0.168446159
Rab1b	blue	-0.263647804	-0.699593384	0.27893785	0.718954453	0.340815359	0.697626886
Rab8a	blue	-0.236841359	0.773706434	-0.809401981	-0.662312862	0.009445921	0.222430789
Rab8b	blue	0.067187897	0.954128252	-0.498710638	-0.806962734	-0.330202917	-0.482178896
Rac2	blue	-0.266383567	0.937714795	-0.415179613	-0.609953131	-0.519527806	-0.387192352
Rack1	blue	-0.236357309	0.921871354	-0.478357539	-0.639187985	-0.437454003	-0.317582447
Ralgps2	blue	-0.29018948	0.947866947	-0.448479757	-0.601021782	-0.483188641	-0.317606986
Raly	blue	0.172570495	0.902798842	-0.684164617	-0.863666211	-0.037323811	-0.221863295
Ranbp2	blue	0.022179358	0.866711571	-0.656438092	-0.786077948	-0.100222187	-0.169277779
Rap1b	blue	0.245063595	0.910118025	-0.66670067	-0.903283051	-0.043905586	-0.304131013
Rapgef1	blue	-0.240499358	0.694732718	0.207950089	-0.127764651	-0.671600206	-0.569288633
Rapgef6	blue	-0.14147762	0.985263832	-0.486303834	-0.703822825	-0.41055539	-0.379033676
Rasa3	blue	-0.110647868	0.976310169	-0.403507111	-0.683011941	-0.475110579	-0.482175667
Rasal3	blue	-0.261289343	0.96559289	-0.39995452	-0.588770591	-0.504708822	-0.369618236
Rasgrp1	blue	-0.293566293	0.956985619	-0.440250017	-0.605260046	-0.502074893	-0.338821219
Rasgrp2	blue	0.060423507	0.933419655	-0.300632289	-0.630205191	-0.359635386	-0.503698163
Rasgrp3	blue	-0.022808592	0.845591784	-0.307103413	-0.653139593	-0.498626555	-0.584792716
Rassf2	blue	-0.106952813	0.985930548	-0.456296634	-0.710635134	-0.433115637	-0.438005724
Rassf4	blue	0.020810861	0.928323284	-0.306748235	-0.678958259	-0.456406692	-0.585685682
Rassf5	blue	-0.195909062	0.979954003	-0.445136328	-0.660434893	-0.471523345	-0.397003192
Rbbp4	blue	-0.188431822	0.780531557	-0.737829599	-0.611940451	0.04043167	0.221525332
Rbbp6	blue	-0.014349002	0.989899851	-0.532289256	-0.739844588	-0.245846061	-0.302477129
Rbck1	blue	0.006690736	0.973495196	-0.469537891	-0.70328722	-0.275058722	-0.348155315
Rbm25	blue	0.002673554	0.976289802	-0.492064284	-0.710765616	-0.236619451	-0.309042943
Rbm33	blue	0.038137112	0.88424056	-0.41996734	-0.616866521	-0.173007337	-0.265786941
Rbm39	blue	0.234434416	0.886746475	-0.646488088	-0.879461075	-0.028928538	-0.286320764
Rbm5	blue	0.058776442	0.985333152	-0.464938372	-0.754979409	-0.289264884	-0.425161902
Rcc2	blue	-0.099627471	0.981778263	-0.463942143	-0.677078626	-0.366003782	-0.357861005
Rcsd1	blue	-0.142904039	0.931263337	-0.226951404	-0.55169704	-0.573721852	-0.566132397
Rel	blue	-0.252567427	0.959393348	-0.381712562	-0.602082506	-0.53861463	-0.42129231
Rere	blue	-0.055496877	0.568926048	-0.602965271	-0.420740446	0.282108402	0.380395435
Rfx7	blue	-0.241841993	0.974237279	-0.55677218	-0.66341811	-0.353134946	-0.211724993
Rgl2	blue	0.295145488	0.856373422	-0.303859883	-0.680830352	-0.181431275	-0.509065208
Rgs19	blue	-0.176555639	0.978792624	-0.432125459	-0.661995032	-0.476256	-0.417602665
Rgs2	blue	-0.045407864	0.852628492	-0.39959709	-0.694941223	-0.443457805	-0.508350099
Rhoc	blue	0.632516645	-0.583006689	-0.142108374	-0.02827713	0.781882267	0.352085645
Rhof	blue	-0.265710341	0.923742155	-0.456840739	-0.621255308	-0.474920695	-0.333633852
Rhog	blue	0.097757207	0.963225887	-0.499899814	-0.803854308	-0.299162124	-0.465816759
Rhoh	blue	-0.285231939	0.906623984	-0.403750676	-0.587995714	-0.52543762	-0.376963534
Rin3	blue	0.461526112	0.783846517	-0.414844627	-0.764929802	0.021505309	-0.433884845
Rinl	blue	-0.181024176	0.981415636	-0.439659273	-0.654895721	-0.457932944	-0.391480593
Rlim	blue	0.121208468	0.873829769	-0.744122918	-0.86154635	0.019630244	-0.11858907
Rnf114	blue	-0.103233131	0.874881201	-0.159433231	-0.486821129	-0.507256443	-0.52203206
Rnf123	blue	-0.342842366	0.844594504	-0.28802647	-0.365590975	-0.415201157	-0.174996409
Rnf167	blue	-0.005998231	0.964190394	-0.608405608	-0.78672587	-0.205188749	-0.258023585
Rnf213	blue	-0.08333149	0.945337411	-0.415946952	-0.646654508	-0.366843988	-0.380694571
Rnf38	blue	0.260292535	0.917706478	-0.53184588	-0.805123149	-0.055528746	-0.338744116
Rnf4	blue	0.08817855	0.879024388	-0.760009305	-0.866526146	-0.01034657	-0.119416192
Rnf44	blue	0.088576816	0.716986953	-0.649349222	-0.597870229	0.228387093	0.18185134
Rock1	blue	0.388832879	0.857897217	-0.553454522	-0.891457293	-0.020192062	-0.422761263
Rogdi	blue	-0.279429999	0.830725313	-0.635986215	-0.542405256	-0.093817674	0.139306669
Rpl14	blue	-0.043917307	0.92272228	-0.454527737	-0.72249009	-0.389653387	-0.444165475
Rpl18	blue	-0.178139844	0.87695598	-0.445630605	-0.6343543	-0.416633084	-0.348814656
Rpl18a	blue	-0.185114155	0.910339591	-0.404624853	-0.627988911	-0.473747165	-0.411238314
Rpl22	blue	-0.167155678	0.836041644	-0.396993024	-0.601857707	-0.429886721	-0.375500713
Rpl23	blue	-0.250241072	0.845510948	-0.476036828	-0.594560932	-0.391819871	-0.250482949
Rpl26	blue	-0.159022197	0.888566537	-0.477051967	-0.662410031	-0.395381608	-0.34190304
Rpl30	blue	-0.18259315	0.86493027	-0.405610974	-0.615606208	-0.45575559	-0.392864798
Rpl32	blue	-0.225688296	0.90094573	-0.448233154	-0.624190998	-0.448816398	-0.342270491
Rpl34	blue	-0.170408323	0.87861798	-0.451556155	-0.646083356	-0.419343138	-0.360648445
Rpl35a	blue	-0.256214527	0.851631637	-0.536082979	-0.618605767	-0.347037557	-0.190969445
Rpl37	blue	-0.169234263	0.863728345	-0.439803947	-0.628500518	-0.409295632	-0.348127414
Rpl4	blue	-0.220920143	0.899697165	-0.487241216	-0.638594479	-0.403914227	-0.293668517
Rpl7	blue	-0.159084029	0.882499962	-0.522002033	-0.678144511	-0.348984679	-0.288083979
Rpl8	blue	-0.17768632	0.91789717	-0.464371941	-0.652000057	-0.410789882	-0.341159481
Rplp0	blue	-0.301264829	0.899316637	-0.384374741	-0.55500555	-0.520045439	-0.352204867
Rplp1	blue	-0.208819365	0.89082073	-0.446607584	-0.623522765	-0.437255645	-0.341965081
Rplp2	blue	-0.210946975	0.900614238	-0.224705753	-0.462814913	-0.510590738	-0.418880259
Rps11	blue	-0.206034574	0.968370682	-0.431795857	-0.638729685	-0.464765013	-0.376769072
Rps14	blue	-0.105123112	0.894118823	-0.437347951	-0.676957469	-0.417441548	-0.421151911
Rps15	blue	-0.173639879	0.913078804	-0.428715785	-0.642903261	-0.446170359	-0.386575976
Rps15a	blue	-0.259018944	0.880369531	-0.406799364	-0.585193338	-0.488085115	-0.357488013
Rps18	blue	-0.237931773	0.913640956	-0.469823553	-0.629117486	-0.437767394	-0.317162517
Rps19	blue	-0.093159863	0.915645578	-0.517935667	-0.71967111	-0.344890931	-0.346127931
Rps20	blue	-0.192965343	0.900481495	-0.44009522	-0.642170226	-0.452235569	-0.378126381
Rps21	blue	-0.217216984	0.804451576	-0.399639957	-0.556311217	-0.416611377	-0.30999467
Rps24	blue	-0.179432117	0.887356787	-0.432290504	-0.642477261	-0.45253175	-0.391753432
Rps26	blue	-0.223005471	0.913563933	-0.483826505	-0.645201527	-0.425319703	-0.315353221
Rps3	blue	-0.223378787	0.90224543	-0.469815278	-0.637711567	-0.435755259	-0.328908011
Rps4x	blue	-0.122840265	0.929695074	-0.463378501	-0.700436743	-0.430041522	-0.419458604
Rps5	blue	-0.181318567	0.905409388	-0.428965281	-0.641193462	-0.45516367	-0.392181674
Rps6ka1	blue	0.288321287	0.887280803	-0.536932719	-0.811259246	-0.055655593	-0.35627179
Rps8	blue	-0.148290506	0.885357036	-0.439609416	-0.651989043	-0.421229558	-0.383101261
Rps9	blue	-0.226567445	0.971834094	-0.393025634	-0.600279474	-0.482329242	-0.376587278
Rrbp1	blue	0.421011319	0.672216229	-0.66606193	-0.748468674	0.385212223	0.051419376
Rrm1	blue	-0.149070389	0.879779814	-0.416774726	-0.637561414	-0.438806516	-0.402118458
Rrp1	blue	0.043573411	0.921573564	-0.629008327	-0.744474933	-0.041021968	-0.105525874
Rsrp1	blue	0.188073836	0.87409475	-0.317055596	-0.631107392	-0.175183792	-0.409972576
Rtcb	blue	-0.158412984	0.785775178	-0.718744346	-0.660458318	-0.022996275	0.108643921
Rubcn	blue	-0.221242278	0.974147076	-0.387129951	-0.587351016	-0.463620897	-0.356986823
S100a8	blue	0.098155629	0.880884573	-0.436794293	-0.716374814	-0.260854713	-0.426563148
S100a9	blue	0.105113209	0.884243521	-0.439645975	-0.7243949	-0.261653258	-0.433414781
Safb	blue	0.163324755	0.802062461	-0.326921536	-0.550597332	-0.063806664	-0.245672116
Safb2	blue	0.04763562	0.862570185	-0.382482756	-0.571607802	-0.151349535	-0.239806334
Samd9l	blue	-0.345530319	0.768182046	-0.707275453	-0.579287844	-0.137449026	0.150558009
Samhd1	blue	0.069520227	0.967475108	-0.435673612	-0.735299024	-0.31011009	-0.457915794
Sash3	blue	-0.268096437	0.950764129	-0.416534523	-0.613185277	-0.522942911	-0.389316666
Satb1	blue	-0.281314081	0.947774882	-0.30372093	-0.531016281	-0.580097644	-0.440376027
Sbf1	blue	-0.061973595	0.865026152	-0.352896447	-0.513799811	-0.232261941	-0.228841276
Sbno1	blue	-0.095117006	0.969005996	-0.61593008	-0.727724356	-0.185582634	-0.153513981
Sbno2	blue	0.086954068	0.944165136	-0.431674867	-0.694671218	-0.227235855	-0.371036124
Scaf11	blue	0.113126801	0.883728721	-0.703256214	-0.775576327	0.100479933	-0.011372582
Scarb1	blue	0.488369002	0.674141288	-0.320048394	-0.670781169	0.031557234	-0.431816122
Sdc3	blue	0.118931028	0.923744146	-0.356322513	-0.703249495	-0.337014132	-0.529570494
Sec11c	blue	-0.20187946	0.953106164	-0.486675082	-0.673474454	-0.439231748	-0.352994836
Sec16a	blue	0.017286571	0.637566439	-0.55431546	-0.460428665	0.245645923	0.266202206
Sec24c	blue	-0.078608065	0.832718055	-0.622109227	-0.593217755	0.039400918	0.111109312
Sec63	blue	0.647456932	0.344998114	-0.603917795	-0.629131667	0.709217586	0.216272167
Sel1l	blue	0.570965303	0.545118836	-0.579897083	-0.693770472	0.516512601	0.064457104
Sell	blue	-0.269287072	0.948311196	-0.417087542	-0.613974477	-0.524276601	-0.390602952
Selplg	blue	-0.128363291	0.959554175	-0.453475122	-0.701374077	-0.449212439	-0.436574036
Sema4b	blue	-0.320613474	0.931959842	-0.457778397	-0.539670723	-0.404019921	-0.191892847
Sema4d	blue	-0.468171565	0.836381632	-0.501729089	-0.421404422	-0.316425906	0.058228139
Sema6d	blue	0.285707171	0.835708778	-0.326913789	-0.709726783	-0.212728239	-0.539331233
1-Sep	blue	-0.269558948	0.970189956	-0.413988451	-0.601596256	-0.511187026	-0.371257191
6-Sep	blue	-0.277962298	0.940812664	-0.425523441	-0.611929766	-0.518973973	-0.375679183
9-Sep	blue	0.055846458	0.98338417	-0.516675031	-0.786545017	-0.284694203	-0.410299645
Serbp1	blue	-0.295903796	0.798851283	-0.293924371	-0.460051284	-0.500547631	-0.329450985
Serinc1	blue	0.308773986	-0.771044574	0.320964574	0.496486544	0.574961987	0.418410114
Serinc3	blue	0.525138025	0.734146467	-0.470812165	-0.830120642	0.092925423	-0.42428318
Serp1	blue	-0.204615283	0.880620977	-0.746784345	-0.714920794	-0.123119423	0.0306849
Serpina3g	blue	-0.271408586	0.946094736	-0.407068054	-0.596540155	-0.514624532	-0.377351575
Serpinb1a	blue	-0.225652683	0.911599294	-0.468668701	-0.650847299	-0.459977413	-0.355889582
Sesn3	blue	-0.306573967	0.955256453	-0.520156211	-0.603603534	-0.392286399	-0.193051387
Setd1b	blue	0.118032119	0.756363456	-0.335929729	-0.50148521	-0.044944442	-0.177774471
Setd2	blue	0.075671661	0.976113454	-0.570273104	-0.787201557	-0.167144053	-0.295562882
Setd5	blue	0.218360017	0.924478192	-0.458745589	-0.760959076	-0.141924169	-0.399018129
Setd7	blue	0.292788861	0.66493245	0.074533467	-0.39376433	-0.296236058	-0.645109101
Setx	blue	-0.159032979	0.980887167	-0.424810086	-0.666290156	-0.462595954	-0.423686249
Sf1	blue	0.09549726	0.864864876	-0.424488183	-0.606382332	-0.088852691	-0.210974719
Sf3b1	blue	-0.072577949	0.968641674	-0.480327838	-0.728018987	-0.374564687	-0.404154723
Sf3b2	blue	0.249656378	0.881320304	-0.506730776	-0.741484279	0.00961434	-0.242980394
Sf3b3	blue	-0.090112283	0.945507769	-0.464101771	-0.71743902	-0.408494147	-0.42564059
Sfpq	blue	-0.110945757	0.96525089	-0.630276829	-0.716155391	-0.178173345	-0.123826962
Sgpl1	blue	-0.147018532	0.922519389	-0.73517781	-0.745682564	-0.11526025	-0.016007535
Sh2b3	blue	0.059086297	0.972498211	-0.422703944	-0.722731563	-0.322977544	-0.459465552
Sh2d3c	blue	0.655140797	0.596416127	-0.289008123	-0.70533766	0.126085086	-0.498024279
Sh3bgrl3	blue	-0.085662781	0.944065697	-0.508710553	-0.73565754	-0.375251474	-0.387111235
Sh3bp1	blue	-0.128381959	0.955749514	-0.426441466	-0.629766686	-0.386742299	-0.352039194
Sh3bp2	blue	-0.213693659	0.973579995	-0.472306657	-0.634074682	-0.413781442	-0.305688883
Sh3bp5	blue	-0.282695153	0.806838354	-0.687026306	-0.56839171	-0.063826204	0.190151411
Sh3kbp1	blue	-0.345359624	0.80864141	-0.092964609	-0.389536298	-0.774841033	-0.61445698
Shisa5	blue	-0.177277247	0.969736637	-0.480964425	-0.689945576	-0.444209585	-0.381567618
Sidt2	blue	-0.031928018	0.820667265	-0.441154323	-0.517788498	-0.055707364	-0.049896457
Siglec1	blue	-0.092068903	0.846476096	-0.319984429	-0.533008205	-0.360919106	-0.358859325
Siglecg	blue	-0.278227976	0.954837194	-0.386437589	-0.565626849	-0.50983606	-0.358269406
Sik1	blue	0.510117706	0.402219719	-0.446932864	-0.550872383	0.435321854	0.01195094
Sin3a	blue	0.112779274	0.972495092	-0.588555628	-0.819412537	-0.153882056	-0.313305954
Sipa1	blue	-0.104628843	0.980515228	-0.412963674	-0.667110898	-0.434774259	-0.434758664
Sirpa	blue	-0.10445597	0.978220469	-0.495855779	-0.691553874	-0.346473074	-0.326344588
Sirt7	blue	-0.083885483	0.971616726	-0.628525419	-0.739062013	-0.188214167	-0.162903354
Skiv2l	blue	0.069431909	0.861722652	-0.603115391	-0.672527252	0.054926113	-0.017304971
Sla	blue	-0.15043177	0.968681252	-0.443543472	-0.68068076	-0.452867122	-0.422577938
Slamf6	blue	-0.278934585	0.961449042	-0.409507795	-0.601086385	-0.526612962	-0.383030069
Slamf7	blue	-0.261274927	0.951162858	-0.427413196	-0.62264626	-0.511369105	-0.383513129
Slc11a1	blue	-0.230915428	0.899051142	-0.33907593	-0.52133679	-0.462771723	-0.347007435
Slc12a6	blue	-0.204644848	0.966425662	-0.616767928	-0.689341708	-0.261117221	-0.135404485
Slc1a5	blue	0.341060671	0.899828728	-0.537131712	-0.862616237	-0.063264902	-0.422583429
Slc20a1	blue	-0.098279475	0.992888595	-0.442622896	-0.672492556	-0.368702129	-0.36573718
Slc25a37	blue	-0.165037837	0.840262525	-0.391702191	-0.532966315	-0.338488626	-0.256032872
Slc28a2	blue	-0.380373693	0.887993539	-0.170068236	-0.412892167	-0.715166036	-0.506172122
Slc38a1	blue	-0.17081857	0.979454076	-0.415059426	-0.651065078	-0.473946177	-0.423337677
Slc40a1	blue	-0.353869763	0.94491382	-0.390342589	-0.525338905	-0.518717607	-0.297576423
Slc44a2	blue	0.502118038	0.801900679	-0.416895083	-0.858543187	-0.071703437	-0.582535679
Slc4a1	blue	-0.228060735	0.495273908	-0.275265359	-0.273458499	-0.224620807	-0.048640187
Slco2b1	blue	-0.206085934	0.852271242	-0.307473168	-0.454187937	-0.36694276	-0.2590199
Slfn2	blue	-0.180067704	0.939919587	-0.432201843	-0.658886175	-0.471968053	-0.415848299
Slfn8	blue	-0.263784106	0.952416662	-0.397017222	-0.592173069	-0.512485144	-0.381041347
Slpi	blue	-0.089402956	0.934894254	-0.466232446	-0.72480203	-0.425161233	-0.445850517
Sltm	blue	-0.008280837	0.973482932	-0.62962052	-0.797841057	-0.185490081	-0.23815985
Smap2	blue	-0.282672367	0.963579821	-0.365294161	-0.556984522	-0.524954862	-0.371470254
Smarca4	blue	0.016511225	0.899744995	-0.464572927	-0.620637689	-0.142604203	-0.195838414
Smarcc2	blue	0.402444684	0.568296113	-0.435553919	-0.54371299	0.350367936	0.02332825
Smarcd2	blue	0.145868182	0.965734671	-0.588451163	-0.847731643	-0.171748495	-0.363128289
Smc1a	blue	0.156192734	0.8520032	-0.634748723	-0.855502759	-0.103999015	-0.296345317
Smc4	blue	-0.131361963	0.940299335	-0.475523102	-0.700940167	-0.420361633	-0.398953639
Smc6	blue	-0.173609719	0.982926256	-0.466670262	-0.672381395	-0.426532839	-0.364027543
Smchd1	blue	-0.18964132	0.979252085	-0.476344881	-0.678084777	-0.440026626	-0.367979544
Smg1	blue	-0.095603595	0.974123044	-0.390921703	-0.667019429	-0.43519947	-0.454090393
Smg7	blue	-0.245706508	0.77211102	-0.647752531	-0.5159393	0.024358042	0.245272441
Smim14	blue	0.34887263	0.855182401	-0.571371313	-0.903144848	-0.073861216	-0.440985494
Smoc2	blue	-0.353430114	0.849344701	-0.152526737	-0.380808147	-0.669819303	-0.477994042
Smtn	blue	-0.139829997	-0.741240846	0.683997005	0.831804443	0.06521038	0.239193993
Sned1	blue	0.412834493	0.645609361	-0.311113527	-0.586325349	0.087238925	-0.304944215
Snn	blue	-0.373798094	0.884632006	-0.606894902	-0.591902226	-0.326452169	-0.048930111
Snrnp200	blue	0.046692049	0.911488294	-0.535544629	-0.735640191	-0.150943378	-0.248241869
Snrnp70	blue	0.169323137	0.886171911	-0.451900692	-0.685108512	-0.086520242	-0.285647229
Snx2	blue	-0.158074147	0.929270145	-0.588937766	-0.728274207	-0.321893744	-0.25510593
Snx30	blue	-0.182240935	0.982064454	-0.560586569	-0.686160733	-0.315138471	-0.224915656
Snx5	blue	-0.326005292	0.945602431	-0.489116569	-0.595845041	-0.450089296	-0.245376438
Snx8	blue	-0.460785678	0.592773774	-0.701054015	-0.352786586	0.066355945	0.513398414
Son	blue	0.306381827	0.858420637	-0.32391386	-0.7100816	-0.151064906	-0.500225424
Sorl1	blue	-0.145689779	0.938864466	-0.660315129	-0.725406933	-0.188431992	-0.110058824
Sp1	blue	0.093728372	0.959989557	-0.628155772	-0.840797935	-0.145502255	-0.289313937
Sp100	blue	-0.144118458	0.981611537	-0.40987531	-0.663852882	-0.469230209	-0.443631238
Sp3	blue	0.073513541	0.923917109	-0.648095816	-0.847951225	-0.157167485	-0.283817505
Spag9	blue	0.349426683	-0.389328859	0.256016404	0.309377698	0.524785651	0.303664055
Spata13	blue	-0.235427094	0.928060423	-0.66053603	-0.662241116	-0.185753494	-0.019583378
Spen	blue	0.137203233	0.446030319	-0.345488889	-0.301481051	0.293356651	0.207004457
Spib	blue	-0.302141624	0.951413294	-0.398230659	-0.577890305	-0.535422407	-0.368615548
Spic	blue	-0.317826223	0.950200334	-0.390774656	-0.563899634	-0.540967025	-0.361836369
Spn	blue	-0.171385787	0.966881738	-0.452915947	-0.680010428	-0.464127437	-0.412356924
Sqstm1	blue	0.090140555	-0.666455562	0.388857633	0.620091199	0.471379547	0.507105067
Srebf2	blue	0.245669183	0.866608987	-0.730916482	-0.885469522	0.078868053	-0.156969484
Srgn	blue	0.030473711	0.913980127	-0.477529887	-0.779417485	-0.365310546	-0.487620469
Srpk1	blue	-0.251246218	0.917869117	-0.660957746	-0.640055471	-0.166392949	0.024143182
Srrm1	blue	0.211718668	0.701710946	-0.223792475	-0.447355949	-0.008337352	-0.220132475
Srrm2	blue	0.180558206	0.715951569	-0.336687559	-0.514965106	0.009483277	-0.18113762
Srrt	blue	-0.028520051	0.921479492	-0.485124434	-0.634444261	-0.179746473	-0.200281709
Srsf1	blue	-0.078952671	0.974361646	-0.589682221	-0.734516798	-0.230334913	-0.218981539
Srsf11	blue	0.068717367	0.902351887	-0.630068648	-0.739161232	-0.005950556	-0.097411333
Srsf2	blue	0.035766231	0.930039575	-0.552543153	-0.700726479	-0.092110264	-0.161563376
Srsf3	blue	0.021875166	0.930779744	-0.52106623	-0.77574429	-0.294943709	-0.395415448
Srsf5	blue	0.317050773	0.873451691	-0.454250738	-0.792639303	-0.082447845	-0.432753089
Srsf6	blue	-0.035260772	0.965402802	-0.510497907	-0.684907102	-0.218892801	-0.24540475
Srsf7	blue	-0.1148707	0.91895654	-0.47279758	-0.692300874	-0.393221162	-0.38240132
Ssb	blue	-0.068168513	0.803178112	-0.671470329	-0.734819362	-0.121679502	-0.100166096
Ssh2	blue	0.245600161	0.770000707	-0.029309947	-0.532176446	-0.406485572	-0.741328436
Ssrp1	blue	-0.034783997	0.9647495	-0.621337062	-0.791343492	-0.226468508	-0.258969025
St3gal1	blue	0.44795948	0.812625686	-0.348835021	-0.777546562	-0.101668762	-0.563184797
St6gal1	blue	-0.178740906	0.957574124	-0.452728444	-0.676108197	-0.466073737	-0.407455435
St8sia4	blue	-0.106808437	0.918938057	-0.404751393	-0.688499046	-0.485331574	-0.498786497
Stab2	blue	-0.303588438	0.938990202	-0.382058121	-0.544554517	-0.510183587	-0.336077771
Stag2	blue	0.23033224	0.850604764	-0.70976912	-0.911209427	0.001978988	-0.246691356
Stap1	blue	-0.293392727	0.944000538	-0.426789455	-0.599080433	-0.515572635	-0.354222783
Star	blue	-0.297360198	0.856150319	-0.370556759	-0.53361192	-0.510358444	-0.343612616
Stat1	blue	-0.131564366	0.966414076	-0.411675341	-0.66524669	-0.45091873	-0.433998256
Stat2	blue	0.124252167	0.946335599	-0.408324334	-0.720471153	-0.257610298	-0.449244631
Stat3	blue	0.51565949	0.665739245	-0.092503746	-0.587491589	-0.10409343	-0.629306363
Stat6	blue	0.153331583	0.970633316	-0.566762715	-0.834594259	-0.167284904	-0.365248739
Stim1	blue	0.419126045	0.78721004	-0.402281371	-0.738212261	0.012983886	-0.407873866
Stk10	blue	-0.208971458	0.969647866	-0.381134266	-0.604402106	-0.497779872	-0.41175355
Stk17b	blue	-0.237800648	0.917354441	-0.416690006	-0.619887719	-0.501335705	-0.39413259
Stk24	blue	-0.145181858	0.98994204	-0.46964102	-0.662553808	-0.373867589	-0.325540285
Stk38	blue	0.040712896	0.972936907	-0.582831528	-0.762596449	-0.152446265	-0.241067398
Stk4	blue	0.034948588	0.936427586	-0.540393087	-0.811999568	-0.311655063	-0.429606657
Stx16	blue	-0.076623307	0.936226952	-0.511955105	-0.640929109	-0.19869191	-0.180018554
Sub1	blue	-0.069914596	0.855111612	-0.530410555	-0.718488863	-0.306562661	-0.319485931
Sun2	blue	-0.06104637	0.870367815	-0.052165032	-0.430023851	-0.542079997	-0.598234188
Supt16	blue	-0.009914584	0.928908076	-0.623826377	-0.803970325	-0.214206788	-0.273437304
Supt20	blue	0.067720619	0.987138069	-0.56394653	-0.814578315	-0.231938057	-0.366340214
Supt5	blue	0.161185714	0.949532575	-0.432860718	-0.739828479	-0.196734956	-0.407036808
Supt6	blue	0.172852103	0.831314185	-0.630772273	-0.715431304	0.145853876	-0.00847086
Swap70	blue	-0.075540654	0.954170174	-0.474605827	-0.727865134	-0.402361342	-0.429486988
Syk	blue	-0.268799298	0.963039927	-0.372600261	-0.581982813	-0.539866425	-0.406643471
Sympk	blue	-0.088902504	0.305622965	0.345664189	0.181650885	-0.23345659	-0.182129312
Syvn1	blue	-0.180716318	0.953042571	-0.49909203	-0.613555085	-0.300255654	-0.197895212
Szt2	blue	0.180476919	0.817389624	-0.392820009	-0.612407583	-0.057959985	-0.254501935
Tab2	blue	-0.014504406	0.945814912	-0.604049467	-0.707571176	-0.088964136	-0.110825797
Tacc1	blue	0.793623289	0.502047448	-0.397648269	-0.768008358	0.339941147	-0.372497965
Taf15	blue	-0.139254927	0.961470005	-0.579274783	-0.685591907	-0.232159122	-0.163887066
Taok2	blue	0.732985311	0.527519992	-0.439552403	-0.739247174	0.38467178	-0.25465985
Taok3	blue	0.445603727	0.82662563	-0.590622865	-0.888570553	0.079996962	-0.350039904
Tap1	blue	-0.156911705	0.980964467	-0.408951262	-0.646098824	-0.457410973	-0.416471125
Tap2	blue	0.050246141	0.962634472	-0.368835122	-0.683849519	-0.349151708	-0.479754762
Tapbp	blue	0.244665332	0.912611029	-0.503844846	-0.836547161	-0.176628007	-0.458037521
Tardbp	blue	0.004338069	0.960009478	-0.651503544	-0.811129372	-0.157120837	-0.220375261
Tbc1d10c	blue	-0.278801555	0.964231177	-0.384601524	-0.581117746	-0.53462283	-0.389845886
Tbc1d14	blue	-0.252892627	0.792305197	-0.80803324	-0.631433442	0.045389345	0.279386971
Tbc1d2b	blue	0.500109132	0.805415698	-0.489087814	-0.876492251	0.006489203	-0.48830674
Tbc1d8	blue	0.615760697	0.553773738	-0.338821424	-0.674658674	0.200793411	-0.375352624
Tbl1xr1	blue	-0.165260418	0.984566768	-0.477639916	-0.643653015	-0.341256283	-0.268253112
Tcf20	blue	-0.047208447	0.982623958	-0.602885016	-0.766617473	-0.230569281	-0.253740145
Tcf25	blue	0.242359026	0.794034273	-0.427698472	-0.620567062	0.069351958	-0.166320514
Tcf3	blue	-0.130000451	0.978747359	-0.432905132	-0.647969593	-0.400717198	-0.368600813
Tcf7	blue	-0.163136904	0.980688775	-0.429201993	-0.652049414	-0.451850669	-0.399894053
Tcirg1	blue	0.000841705	0.985694141	-0.492262772	-0.741821785	-0.308043852	-0.388352452
Tcof1	blue	-0.228101439	0.952097335	-0.365741419	-0.564106241	-0.478488429	-0.36793893
Tead1	blue	0.614460228	-0.590122407	0.473454078	0.344464011	0.478208551	-0.002773174
Tecpr1	blue	0.444547028	0.683501404	-0.17558241	-0.557821477	-0.019385385	-0.449837663
Tet3	blue	0.122138685	0.939525107	-0.505698576	-0.746463862	-0.158457882	-0.327619225
Tgfb1	blue	-0.020480862	0.93647855	-0.378078765	-0.6438612	-0.369911399	-0.42961824
Tgfbi	blue	0.006911995	0.944077154	-0.381643935	-0.676319967	-0.371216413	-0.466794694
Themis2	blue	-0.201561369	0.970424829	-0.403412179	-0.616781062	-0.475408081	-0.393292433
Thoc2	blue	0.027239813	0.948640548	-0.618130994	-0.817581127	-0.197958488	-0.292652635
Thrap3	blue	0.02715059	0.966306376	-0.453583435	-0.693623536	-0.240508287	-0.335452779
Thy1	blue	-0.197955812	0.961742659	-0.413265394	-0.645445029	-0.501622072	-0.431389402
Timd4	blue	-0.310881337	0.941764573	-0.375765465	-0.555588971	-0.542393363	-0.37028409
Tle3	blue	-0.206987064	0.875473197	-0.661340985	-0.615036721	-0.096292794	0.069135519
Tln1	blue	0.176880932	0.943472727	-0.563625975	-0.81011391	-0.113400562	-0.319339699
Tlr1	blue	-0.300492454	0.957951129	-0.404356295	-0.585939025	-0.534996325	-0.371546458
Tlr7	blue	-0.225199988	0.948161555	-0.39501815	-0.604510363	-0.494373657	-0.396771311
Tlr9	blue	-0.283386544	0.94077606	-0.377440511	-0.551363327	-0.506350959	-0.3494717
Tm6sf1	blue	-0.106331331	0.972214703	-0.413249902	-0.658960763	-0.422748669	-0.419062539
Tmc6	blue	0.140251219	0.929023214	-0.579686208	-0.772705875	-0.080764922	-0.250665006
Tmem123	blue	-0.053076804	0.924442646	-0.504122573	-0.755776392	-0.377799651	-0.423725409
Tmem131	blue	-0.119124329	0.930049058	-0.447840656	-0.5996669	-0.28142772	-0.236653526
Tmem173	blue	-0.215388935	0.938744382	-0.420718175	-0.644784542	-0.508637403	-0.423216557
Tmem63b	blue	0.46247286	-0.55718244	0.56488385	0.459153576	0.35756194	0.008053704
Tmpo	blue	0.068441124	0.976464585	-0.564330858	-0.802066127	-0.217990907	-0.347042897
Tmsb4x	blue	0.153451449	0.814379729	-0.481786472	-0.799016591	-0.26531919	-0.485500436
Tnfaip3	blue	-0.097115197	0.986321373	-0.482616768	-0.717821483	-0.394363528	-0.400983828
Tnfrsf13b	blue	-0.294724206	0.940153322	-0.406548574	-0.591766454	-0.53466009	-0.377850785
Tnfrsf13c	blue	-0.307344399	0.933991496	-0.400592186	-0.579895722	-0.540498564	-0.371879148
Tnfrsf1b	blue	-0.014584023	0.97094342	-0.437968824	-0.742064514	-0.408747714	-0.494718284
Tnk2	blue	0.047753202	0.946015505	-0.438313503	-0.683899447	-0.254748785	-0.365018998
Tnks2	blue	0.111005695	0.862794592	-0.738763335	-0.834155528	0.05039009	-0.069410345
Tnrc18	blue	0.286254839	0.422590658	-0.512877516	-0.433454247	0.479661015	0.295037016
Tnrc6a	blue	-0.117743626	0.915815945	-0.465344227	-0.592294057	-0.224297334	-0.179053948
Tnrc6b	blue	-0.12655847	0.922889057	-0.39033905	-0.562456244	-0.310337642	-0.267368212
Tnrc6c	blue	0.075016385	0.751428242	-0.1152587	-0.385512366	-0.221571465	-0.350053792
Tns1	blue	0.474657816	-0.504924085	0.083916588	0.22937827	0.750656631	0.446454548
Top2a	blue	-0.245853943	0.901547644	-0.409064488	-0.599428441	-0.495773592	-0.377734185
Top2b	blue	0.008027123	0.990824419	-0.518582668	-0.770299209	-0.298755366	-0.385544092
Topbp1	blue	-0.109024225	0.981954937	-0.478074233	-0.718811986	-0.414024292	-0.412179593
Tpr	blue	-0.13180232	0.969762063	-0.369369564	-0.588868303	-0.376301312	-0.340013618
Tra2a	blue	0.277882008	0.914066507	-0.535680374	-0.855847939	-0.112631532	-0.423694707
Trac	blue	-0.263059315	0.938099371	-0.417317561	-0.6101326	-0.511102339	-0.381191604
Traf1	blue	0.177339734	0.949147046	-0.487224966	-0.804868638	-0.23137604	-0.466478154
Traf3	blue	-0.158473797	0.983384062	-0.454091738	-0.653203937	-0.40632832	-0.351316453
Traf3ip3	blue	-0.27834429	0.965315949	-0.40933347	-0.599576286	-0.524183871	-0.379308438
Traf7	blue	0.394565163	0.847741643	-0.509406283	-0.82352885	0.009220991	-0.374039333
Trafd1	blue	0.113178259	0.839354496	-0.073502961	-0.497989231	-0.42847375	-0.632742734
Tram1	blue	-0.036798188	0.830296837	-0.837393988	-0.783390883	0.085726416	0.12538299
Trbc2	blue	-0.255587662	0.9261576	-0.415475265	-0.609504231	-0.506971952	-0.383191676
Treml2	blue	-0.253267776	0.959319057	-0.419846551	-0.622100743	-0.515714965	-0.393995747
Trim12a	blue	-0.137384094	0.982240783	-0.420571248	-0.673939039	-0.4624393	-0.442874594
Trim25	blue	0.121026162	0.806912604	-0.555401335	-0.638468497	0.083663274	-0.03711091
Trim26	blue	-0.00962875	0.947499237	-0.456516407	-0.671073664	-0.266394301	-0.326972455
Trim28	blue	-0.045103977	0.966350078	-0.536385635	-0.694240622	-0.21733357	-0.22913511
Trim30a	blue	-0.162964394	0.96555874	-0.422557703	-0.656134037	-0.462259935	-0.4189144
Trim34a	blue	-0.142064402	0.97745532	-0.443920611	-0.679978006	-0.444257487	-0.416091805
Trim56	blue	0.346125719	0.873462048	-0.530192387	-0.819904569	0.00748745	-0.343835627
Trip12	blue	-0.157883548	0.823239774	-0.65918264	-0.582110836	0.039944717	0.180083097
Trp53	blue	-0.140373064	0.984658498	-0.490939157	-0.689012106	-0.388603624	-0.346219561
Trp53i11	blue	-0.20929347	0.946744169	-0.351011828	-0.572297798	-0.50103718	-0.412999683
Trp53inp1	blue	0.174411138	0.909925159	-0.560446684	-0.820164657	-0.133932952	-0.362938799
Trpc4ap	blue	-0.222699237	0.848083245	-0.180140106	-0.347342022	-0.382651869	-0.247471853
Trpm2	blue	-0.238899888	0.871658785	-0.33530598	-0.495780375	-0.441080856	-0.31321823
Trrap	blue	-0.028936761	0.886041385	-0.412931323	-0.57558829	-0.19297371	-0.219419086
Tsc22d1	blue	0.532191466	-0.589195883	-0.002291582	0.137020602	0.749358616	0.40747616
Tspan32	blue	-0.260303256	0.96941731	-0.412164688	-0.60782532	-0.513336439	-0.382980705
Ttc14	blue	-0.00367563	0.980757603	-0.528880532	-0.779009883	-0.308168324	-0.390380676
Ttc7	blue	-0.296591123	0.853479668	-0.656907436	-0.556090422	-0.108451222	0.144927163
Ttpal	blue	-0.155094735	0.984583126	-0.44776309	-0.665214408	-0.422913124	-0.377609942
Ttyh3	blue	0.298423909	0.85491308	-0.568378193	-0.80266499	0.011780652	-0.280007742
Tubb5	blue	0.015046927	0.928022656	-0.430842855	-0.74763146	-0.405121774	-0.514426936
Txndc16	blue	-0.110348977	0.947860133	-0.446930848	-0.70338702	-0.438402782	-0.441553952
Txndc5	blue	-0.039505518	0.948209919	-0.593577697	-0.777464279	-0.260853917	-0.292618007
Tyk2	blue	-0.05962324	0.982057669	-0.45122449	-0.685253869	-0.348683883	-0.374695181
Tyrobp	blue	-0.032073783	0.942225427	-0.464447389	-0.748171789	-0.402702284	-0.472461696
U2af2	blue	-0.025144591	0.976072397	-0.520870258	-0.704351531	-0.224632778	-0.258399632
Uba1	blue	-0.064684394	0.843065514	-0.461619517	-0.566198849	-0.129180033	-0.097645554
Uba7	blue	-0.051990092	0.958054205	-0.343230395	-0.635475865	-0.427027374	-0.475443282
Ubap2l	blue	0.072786418	0.925131223	-0.497647784	-0.687485871	-0.110780383	-0.217487953
Ube2q1	blue	0.077889319	0.931904059	-0.733459672	-0.823998728	0.009007211	-0.079415492
Ubn1	blue	0.268282094	0.913398354	-0.636044726	-0.854980073	0.035304933	-0.236535152
Ubp1	blue	-0.035938614	0.944498015	-0.514647434	-0.662003226	-0.18554702	-0.202835529
Ubr2	blue	-0.043259675	0.350760763	0.343560583	0.118458934	-0.2604001	-0.266495095
Ubr4	blue	0.135813806	0.786651361	-0.315056609	-0.523185912	-0.071053447	-0.23058009
Ubr5	blue	0.090011486	0.238485596	0.070815943	0.028485167	0.170370311	0.114045261
Ubtf	blue	-0.05592379	0.932998578	-0.633433046	-0.714561929	-0.100913199	-0.081051441
Ucp2	blue	0.491184765	0.717985117	-0.415463857	-0.730922288	0.098150461	-0.37229089
Ugcg	blue	-0.047295002	0.976426882	-0.496061557	-0.751088328	-0.368458957	-0.417604278
Uggt1	blue	0.1344602	0.942076803	-0.607259485	-0.797566448	-0.052164644	-0.205554773
Unc13d	blue	0.314398867	0.909721597	-0.498327035	-0.853469757	-0.14650843	-0.491742784
Unc93b1	blue	-0.24148891	0.969833665	-0.419058177	-0.62436684	-0.50678067	-0.393823566
Usf3	blue	-0.062331063	0.850393286	-0.753521266	-0.71903726	0.066170822	0.113947241
Usp19	blue	0.1436951	0.609500041	-0.030954359	-0.272441794	-0.089759617	-0.248151226
Usp24	blue	-0.47481468	0.568554245	-0.513811896	-0.223143412	0.007819997	0.452058175
Usp34	blue	0.100314179	0.919176935	-0.717641552	-0.832242502	0.005904861	-0.115182107
Usp48	blue	0.009287427	0.951567837	-0.48243845	-0.681833059	-0.211550832	-0.281263087
Usp7	blue	-0.081123419	0.959557137	-0.619312268	-0.712669386	-0.149810585	-0.119969285
Vamp1	blue	-0.231498056	0.952731257	-0.43217617	-0.579834528	-0.400507753	-0.273692802
Vamp2	blue	0.42820789	0.553054307	-0.34127518	-0.520949293	0.256096848	-0.10599088
Vars	blue	-0.195961638	0.924337164	-0.35698479	-0.543414512	-0.425991393	-0.336136853
Vasp	blue	-0.055578363	0.971971215	-0.451628526	-0.685403418	-0.355628699	-0.384097864
Vav1	blue	-0.247033398	0.971033795	-0.417019504	-0.621525014	-0.510878353	-0.39408417
Vav2	blue	-0.158550087	0.964131829	-0.529462416	-0.649882272	-0.288841927	-0.20908054
Vcam1	blue	-0.25249349	0.931576605	-0.384605793	-0.572210607	-0.492329759	-0.365779145
Vps13b	blue	-0.001027344	0.910911566	-0.744162422	-0.816821536	-0.039705775	-0.071587753
Vps13d	blue	-0.452465471	0.496148351	0.068682352	0.07087224	-0.353737033	0.0007283
Vps16	blue	-0.103269818	0.990202755	-0.491977902	-0.710094011	-0.362929098	-0.357194563
Vsir	blue	0.143325164	0.948782768	-0.428581878	-0.795476402	-0.335808478	-0.560194591
Wapl	blue	0.048293501	0.885551737	-0.752177763	-0.791720229	0.065274539	0.007698573
Was	blue	-0.232814023	0.963157131	-0.39493698	-0.59330385	-0.488780449	-0.377643699
Wasf2	blue	0.542549411	0.7309626	-0.382683331	-0.755652594	0.082791496	-0.439035649
Washc2	blue	0.066038982	0.862248992	-0.761384539	-0.770845242	0.131810505	0.075340999
Wdfy4	blue	-0.264706883	0.959079352	-0.405937611	-0.599185101	-0.514374139	-0.379959649
Wdr1	blue	-0.113709412	0.919192087	-0.469280953	-0.698094962	-0.40602691	-0.3948253
Wdr26	blue	0.053421464	0.896773029	-0.421042052	-0.607919856	-0.134098822	-0.224501365
Wdr82	blue	-0.085446062	0.924418561	-0.611318887	-0.757064835	-0.247427869	-0.23412252
Wipf1	blue	-0.081693049	0.987015849	-0.43559706	-0.704353033	-0.429978535	-0.455132356
Xpo1	blue	0.031838821	0.903979837	-0.578453563	-0.801823044	-0.243989509	-0.344202423
Xpo6	blue	-0.132313749	0.910733871	-0.262054589	-0.487154825	-0.384719451	-0.343218632
Xpo7	blue	-0.223406442	0.586600519	-0.393911952	-0.331372104	-0.102386515	0.09128385
Xrn2	blue	-0.082228038	0.975454722	-0.605597747	-0.766150823	-0.254268088	-0.250813525
Yap1	blue	0.666285487	-0.65676331	0.220940458	0.240742492	0.736066458	0.260145073
Ypel3	blue	0.227520421	0.829743325	-0.384790104	-0.627117596	-0.03152411	-0.262615801
Ythdc1	blue	0.07867181	0.972903596	-0.543207556	-0.767242253	-0.170092596	-0.302322601
Zc3h12d	blue	-0.295632353	0.957444031	-0.414139859	-0.591787818	-0.524346397	-0.362717687
Zc3h4	blue	0.074115848	0.931771981	-0.454517711	-0.676910514	-0.17523648	-0.297890827
Zc3h7a	blue	0.14123992	0.971697543	-0.540210663	-0.834114754	-0.219946386	-0.422849422
Zc3hav1	blue	0.009686021	0.987703383	-0.472382636	-0.741501836	-0.329241127	-0.421912521
Zcchc11	blue	-0.182763651	0.977285006	-0.370506739	-0.610589236	-0.485435673	-0.425066052
Zcchc6	blue	0.210770182	0.941309293	-0.601344813	-0.860856642	-0.08722098	-0.329675726
Zcchc7	blue	-0.00069217	0.992378746	-0.513543485	-0.760811919	-0.293828059	-0.375253405
Zdhhc18	blue	0.004786435	0.958931164	-0.413374207	-0.683255118	-0.341586239	-0.424702216
Zdhhc20	blue	0.172953102	0.961014074	-0.534127355	-0.84611177	-0.218932917	-0.449222981
Zfc3h1	blue	0.044932516	0.947763238	-0.593906781	-0.753540292	-0.112110086	-0.20194208
Zfp207	blue	0.009184534	0.966930637	-0.642180942	-0.816496251	-0.18702264	-0.253350711
Zfp217	blue	-0.037283576	0.987493825	-0.547163917	-0.737950463	-0.258245394	-0.292732435
Zfp292	blue	-0.09728917	0.95812118	-0.541477714	-0.743106309	-0.339203027	-0.339925922
Zfp318	blue	-0.28758835	0.970846445	-0.501858356	-0.615143356	-0.409008406	-0.233980254
Zfp36	blue	0.307204637	0.818844543	-0.433412609	-0.718563181	-0.023837937	-0.344930296
Zfp36l1	blue	0.094474594	0.935813718	-0.581624867	-0.750437504	-0.086172125	-0.207665342
Zfp36l2	blue	-0.076354546	0.861180577	-0.440431389	-0.592073832	-0.251289436	-0.24449618
Zfp445	blue	0.044435536	0.772363526	-0.062046581	-0.40239127	-0.33272544	-0.457502577
Zfp592	blue	-0.053333282	0.934217392	-0.545087506	-0.661978681	-0.154998049	-0.153307124
Zfp638	blue	0.01418751	0.893725154	-0.628377783	-0.801550019	-0.178896302	-0.255269391
Zfp646	blue	0.007284718	0.97778153	-0.53488053	-0.741891353	-0.23156133	-0.303926492
Zfp652	blue	0.482658589	0.764175398	-0.323319047	-0.735582305	-0.036126992	-0.525898297
Zfp740	blue	0.242209412	0.904763179	-0.562796455	-0.789831581	-0.003742928	-0.257557427
Zfp831	blue	-0.276901396	0.955493693	-0.390753016	-0.572282028	-0.510077535	-0.36211719
Zmiz1	blue	0.426730803	0.552121567	-0.490901496	-0.589030556	0.370909644	0.021536364
Zmiz2	blue	-0.250967668	0.880319733	-0.45999114	-0.497134531	-0.259972866	-0.078202503
Zmynd11	blue	0.584464992	0.575517562	-0.235514315	-0.568021565	0.210248717	-0.314594673
Zmynd8	blue	-0.017344524	0.89218844	-0.367612921	-0.551385047	-0.197111613	-0.231822957
Znfx1	blue	0.165612512	0.514064332	-0.549397438	-0.450714268	0.393777448	0.30346698
Zscan26	blue	0.377277639	0.847531207	-0.465506187	-0.785426176	0.004577351	-0.379012352
Zswim8	blue	0.442443016	0.656948991	-0.378852424	-0.61491743	0.188693224	-0.209313701
Zyx	blue	0.628296553	0.575039904	-0.398132505	-0.714888366	0.221033605	-0.332545767
Zzef1	blue	0.093639565	0.930145468	-0.591965921	-0.762200953	-0.073055504	-0.199221372
0610009O20Rik	brown	-0.234184485	-0.597467743	0.953540949	0.90032008	-0.331724181	-0.142322844
1700020I14Rik	brown	-0.228505979	-0.109969619	0.883174585	0.542181766	-0.733395168	-0.648264165
3425401B19Rik	brown	-0.238135572	-0.492541332	0.989221565	0.813117927	-0.518934999	-0.371421113
8430408G22Rik	brown	0.235701185	-0.578975108	0.797831438	0.586831304	-0.067896267	-0.301107156
Abcc9	brown	-0.290447603	-0.469295909	0.974862574	0.807741721	-0.570255866	-0.385415039
Acacb	brown	-0.195128761	-0.424962983	0.919391741	0.780700749	-0.366046233	-0.227276236
Acad12	brown	-0.266032136	-0.585350205	0.910518983	0.89978721	-0.275606372	-0.048959472
Acadl	brown	-0.311629037	-0.647514562	0.929227462	0.944641999	-0.30890395	-0.046807227
Acta1	brown	-0.221006042	-0.515814216	0.937553579	0.772697372	-0.511836924	-0.383234934
Actc1	brown	-0.265637324	-0.519980746	0.845371107	0.721660465	-0.533168414	-0.371929062
Actn2	brown	-0.229461656	-0.477509085	0.988909546	0.81402336	-0.492598686	-0.346924451
Adprhl1	brown	-0.257258331	-0.515868103	0.986555268	0.825678381	-0.531537343	-0.370737201
Adssl1	brown	-0.189869522	-0.459730962	0.989449189	0.76509378	-0.547163572	-0.455837067
Aftph	brown	-0.150483859	0.509276247	-0.881829833	-0.550958441	0.36645529	0.569540894
Agl	brown	-0.300345635	-0.551499382	0.967391296	0.892787434	-0.421652353	-0.193364911
Agtpbp1	brown	-0.198246997	-0.343112704	0.949407145	0.726688006	-0.505477993	-0.394159934
Ak1	brown	-0.256630676	-0.551714039	0.973501337	0.828153541	-0.520845615	-0.358643116
Akap6	brown	-0.243862853	-0.514089173	0.989209558	0.819812027	-0.524468942	-0.37418188
Aldoa	brown	-0.295724958	-0.646813338	0.957006625	0.926092907	-0.381334997	-0.148397192
Alpk2	brown	-0.246587253	-0.438243677	0.983388538	0.800078079	-0.518983748	-0.362863848
Alpk3	brown	-0.213321086	-0.462878262	0.981488635	0.800335298	-0.47757641	-0.34371642
Ank	brown	-0.245358942	-0.428332354	0.989110063	0.777235329	-0.578431734	-0.437204735
Ank1	brown	-0.292278218	-0.443122947	0.960878413	0.783948099	-0.597080204	-0.415068123
Ank2	brown	-0.2915828	-0.49800559	0.9806819	0.838957135	-0.523095665	-0.325378407
Ankrd1	brown	-0.231146204	-0.502856711	0.933181099	0.774521301	-0.50472269	-0.362669402
Ankrd40	brown	0.496119029	-0.572509731	0.706997381	0.472869478	0.182522794	-0.228530609
Antxr2	brown	0.22927489	-0.448897403	0.807367405	0.431224842	-0.360282258	-0.636132771
Apbb1	brown	0.433656427	-0.572807717	0.806422461	0.470345139	-0.049272483	-0.454929919
[truncated: 1,704 more rows]
