# Supplementary material for: Single‐cell co‐expression analysis using computational machine learning reveals oxidative, immunopathologic, and myocardial responses for multi‐organ failure in COVID‐19
Source: Clin Transl Med. 2022 Oct 6;12(10):e1049. doi: 10.1002/ctm2.1049 (PMC9538710; doi:10.1002/ctm2.1049)
Supplement: Supplementary file 4 — Supporting Information [file CTM2-12-e1049-s003.txt]

Supplementary Data 3: Single-cell analysis-associated highly differential genes (top 50) in 12 cell types.
	p_val	avg_log2FC	pct.1	pct.2	p_val_adj	cluster	gene
1	0	1.676512836	0.939	0.392	0	CD14+ monocytes	VCAN
2	0	1.634559083	0.99	0.523	0	CD14+ monocytes	S100A9
3	0	1.545396103	0.998	0.536	0	CD14+ monocytes	LYZ
4	0	1.525122599	0.906	0.353	0	CD14+ monocytes	S100A12
5	0	1.477380796	0.993	0.496	0	CD14+ monocytes	S100A8
6	0	1.327655816	0.816	0.35	0	CD14+ monocytes	CSF3R
7	0	1.308743141	0.986	0.683	0	CD14+ monocytes	FOS
8	0	1.278310509	0.571	0.2	0	CD14+ monocytes	RBP7
9	0	1.265372063	0.877	0.416	0	CD14+ monocytes	MNDA
10	0	1.22037424	0.621	0.264	0	CD14+ monocytes	PLBD1
11	0	1.214649711	0.979	0.484	0	CD14+ monocytes	FCN1
12	0	1.204731648	0.804	0.377	0	CD14+ monocytes	CSTA
13	0	1.156532431	0.831	0.355	0	CD14+ monocytes	CD14
14	0	1.112628296	0.729	0.371	0	CD14+ monocytes	AC020916.1
15	0	1.106916286	0.838	0.513	0	CD14+ monocytes	FOSB
16	0	1.062543568	0.818	0.482	0	CD14+ monocytes	APLP2
17	0	1.058602736	0.601	0.254	0	CD14+ monocytes	CDA
18	0	1.039484169	0.662	0.32	0	CD14+ monocytes	SLC11A1
19	0	1.024866867	0.904	0.57	0	CD14+ monocytes	TKT
20	0	1.014274631	0.996	0.903	0	CD14+ monocytes	S100A6
21	0	0.978042522	0.51	0.237	0	CD14+ monocytes	RGS2
22	0	0.977930156	0.983	0.639	0	CD14+ monocytes	CTSS
23	0	0.974540684	0.798	0.365	0	CD14+ monocytes	MS4A6A
24	0	0.973598522	0.763	0.393	0	CD14+ monocytes	NCF2
25	0	0.956830843	0.58	0.25	0	CD14+ monocytes	CD36
26	0	0.947092879	0.667	0.339	0	CD14+ monocytes	KLF4
27	0	0.932380301	0.508	0.234	0	CD14+ monocytes	AC020656.1
28	0	0.92963049	0.921	0.661	0	CD14+ monocytes	TSPO
29	0	0.917791028	0.65	0.368	0	CD14+ monocytes	RAB11FIP1
30	0	0.910637016	0.858	0.482	0	CD14+ monocytes	GRN
31	0	0.894392049	0.657	0.333	0	CD14+ monocytes	JAML
32	0	0.894124549	0.664	0.36	0	CD14+ monocytes	PGD
33	0	0.871871945	0.497	0.226	0	CD14+ monocytes	LRRK2
34	0	0.8711181	0.478	0.2	0	CD14+ monocytes	MEGF9
35	0	0.868984291	0.99	0.547	0	CD14+ monocytes	CST3
36	0	0.866405644	0.645	0.314	0	CD14+ monocytes	CAPG
37	0	0.856271552	0.985	0.835	0	CD14+ monocytes	VIM
38	0	0.842988949	0.646	0.339	0	CD14+ monocytes	CLEC12A
39	0	0.831346228	0.818	0.554	0	CD14+ monocytes	TALDO1
40	0	0.828723997	0.346	0.11	0	CD14+ monocytes	CYP1B1
41	0	0.826131526	0.649	0.375	0	CD14+ monocytes	IL17RA
42	0	0.822770196	0.594	0.301	0	CD14+ monocytes	LRP1
43	0	0.822530679	0.531	0.245	0	CD14+ monocytes	ALDH2
44	0	0.818972334	0.772	0.422	0	CD14+ monocytes	CYBB
45	0	0.817466154	0.618	0.336	0	CD14+ monocytes	BLVRB
46	0	0.812716325	0.675	0.396	0	CD14+ monocytes	EVI2B
47	0	0.806160417	0.999	0.942	0	CD14+ monocytes	FTL
48	0	0.802246482	0.655	0.306	0	CD14+ monocytes	NCF1
49	1.01E-181	1.462631078	0.318	0.21	3.42E-177	CD14+ monocytes	MT1X
50	3.55E-47	1.382320863	0.581	0.535	1.20E-42	CD14+ monocytes	MT2A
51	0	3.383675742	0.947	0.162	0	Natural killer cell	GNLY
52	0	3.058160847	0.999	0.259	0	Natural killer cell	NKG7
53	0	2.984975159	0.956	0.128	0	Natural killer cell	PRF1
54	0	2.973225481	0.799	0.082	0	Natural killer cell	SPON2
55	0	2.883012061	0.962	0.124	0	Natural killer cell	GZMB
56	0	2.737601183	0.981	0.178	0	Natural killer cell	CST7
57	0	2.727660874	0.957	0.14	0	Natural killer cell	CTSW
58	0	2.699031505	0.877	0.105	0	Natural killer cell	FGFBP2
59	0	2.602022235	0.863	0.126	0	Natural killer cell	CD7
60	0	2.543480026	0.963	0.152	0	Natural killer cell	GZMA
61	0	2.484418017	0.766	0.065	0	Natural killer cell	KLRB1
62	0	2.448802943	0.824	0.088	0	Natural killer cell	HOPX
63	0	2.446354682	0.889	0.111	0	Natural killer cell	CD247
64	0	2.40591757	0.992	0.347	0	Natural killer cell	IFITM1
65	0	2.392151687	0.907	0.107	0	Natural killer cell	KLRD1
66	0	2.387171399	0.733	0.067	0	Natural killer cell	CLIC3
67	0	2.261487441	0.746	0.1	0	Natural killer cell	TRBC1
68	0	2.198637777	0.736	0.038	0	Natural killer cell	KLRF1
69	0	2.148328097	0.898	0.147	0	Natural killer cell	GZMH
70	0	2.127202412	0.88	0.131	0	Natural killer cell	GZMM
71	0	2.099233434	0.919	0.269	0	Natural killer cell	CCL5
72	0	1.882029389	0.627	0.054	0	Natural killer cell	IL2RB
73	0	1.869447869	0.588	0.031	0	Natural killer cell	TRDC
74	0	1.858903348	0.305	0.02	0	Natural killer cell	MYOM2
75	0	1.858488025	0.709	0.079	0	Natural killer cell	ADGRG1
76	0	1.702179215	0.638	0.08	0	Natural killer cell	TTC38
77	0	1.687037005	0.474	0.051	0	Natural killer cell	LAIR2
78	0	1.687024011	0.883	0.228	0	Natural killer cell	FCGR3A
79	0	1.637683527	0.573	0.155	0	Natural killer cell	CMC1
80	0	1.607191575	0.747	0.125	0	Natural killer cell	ZAP70
81	0	1.593356751	0.6	0.065	0	Natural killer cell	MATK
82	0	1.570361039	0.705	0.184	0	Natural killer cell	APMAP
83	0	1.566068724	0.561	0.052	0	Natural killer cell	S1PR5
84	0	1.564518778	0.689	0.223	0	Natural killer cell	IL32
85	0	1.554715548	0.858	0.388	0	Natural killer cell	LITAF
86	0	1.494794814	0.775	0.147	0	Natural killer cell	TRBC2
87	0	1.490047849	0.474	0.033	0	Natural killer cell	NCR3
88	0	1.489056795	0.505	0.046	0	Natural killer cell	PRSS23
89	0	1.473837269	0.51	0.043	0	Natural killer cell	PTGDR
90	0	1.456639444	0.836	0.278	0	Natural killer cell	EVL
91	0	1.452488284	0.719	0.152	0	Natural killer cell	PCED1B-AS1
92	0	1.442478488	0.698	0.168	0	Natural killer cell	ARL4C
93	0	1.429683946	0.809	0.173	0	Natural killer cell	SYNE2
94	0	1.406749522	0.393	0.024	0	Natural killer cell	CD160
95	0	1.404817473	0.806	0.36	0	Natural killer cell	RARRES3
96	0	1.348876154	0.599	0.164	0	Natural killer cell	GNPTAB
97	0	1.331210996	0.617	0.111	0	Natural killer cell	C12orf75
98	0	1.33031563	0.499	0.061	0	Natural killer cell	FCRL6
99	0	1.326329716	0.651	0.127	0	Natural killer cell	LCK
100	0	1.314289166	0.44	0.157	0	Natural killer cell	IGFBP7
101	0	1.678972423	0.861	0.243	0	Dendritic cell	LGALS2
102	0	1.572760688	0.994	0.578	0	Dendritic cell	HLA-DRA
103	0	1.330500485	0.935	0.57	0	Dendritic cell	HLA-DRB5
104	0	1.300174726	1	0.894	0	Dendritic cell	CD74
105	0	1.249710505	0.993	0.546	0	Dendritic cell	TYMP
106	0	1.211075392	0.981	0.625	0	Dendritic cell	HLA-DRB1
107	0	1.190019313	0.823	0.307	0	Dendritic cell	HLA-DMA
108	0	1.1693368	1	0.586	0	Dendritic cell	CST3
109	0	1.137437529	0.999	0.525	0	Dendritic cell	FCN1
110	0	1.127678396	0.818	0.283	0	Dendritic cell	CPVL
111	0	1.116486422	0.936	0.378	0	Dendritic cell	MS4A6A
112	0	1.112889849	0.953	0.602	0	Dendritic cell	HLA-DPA1
113	0	1.079927306	0.686	0.316	0	Dendritic cell	IFI6
114	0	1.054999015	0.92	0.381	0	Dendritic cell	CD14
115	0	1.050830524	0.974	0.494	0	Dendritic cell	GRN
116	0	1.050002404	0.773	0.307	0	Dendritic cell	HLA-DQB1
117	0	1.04971406	0.77	0.315	0	Dendritic cell	NCF1
118	0	1.04004977	0.926	0.581	0	Dendritic cell	HLA-DPB1
119	0	1.021050145	0.972	0.527	0	Dendritic cell	NPC2
120	0	1.011205787	0.908	0.418	0	Dendritic cell	FGL2
121	0	1.010572972	1	0.578	0	Dendritic cell	LYZ
122	0	1.005901714	0.998	0.708	0	Dendritic cell	FOS
123	0	0.980023275	0.983	0.483	0	Dendritic cell	SERPINA1
124	0	0.972837584	1	0.668	0	Dendritic cell	CTSS
125	0	0.960532983	0.702	0.282	0	Dendritic cell	TNFSF10
126	0	0.947487936	0.94	0.476	0	Dendritic cell	LGALS3
127	0	0.942964927	0.917	0.41	0	Dendritic cell	FCGRT
128	0	0.92351314	0.814	0.494	0	Dendritic cell	MT2A
129	0	0.923314121	0.801	0.315	0	Dendritic cell	IGSF6
130	0	0.922309742	0.773	0.292	0	Dendritic cell	CFP
131	0	0.910903412	0.877	0.417	0	Dendritic cell	AP1S2
132	0	0.902729426	0.818	0.331	0	Dendritic cell	TNFSF13B
133	0	0.896993843	0.664	0.203	0	Dendritic cell	HLA-DMB
134	0	0.887460623	0.927	0.424	0	Dendritic cell	CYBB
135	0	0.88074425	0.57	0.198	0	Dendritic cell	LAP3
136	0	0.875473267	0.66	0.278	0	Dendritic cell	TMEM176B
137	0	0.85705941	0.941	0.429	0	Dendritic cell	CFD
138	0	0.845528143	0.847	0.383	0	Dendritic cell	DUSP6
139	0	0.840817338	0.997	0.516	0	Dendritic cell	AIF1
140	0	0.828906603	0.999	0.757	0	Dendritic cell	PSAP
141	0	0.826621469	0.546	0.208	0	Dendritic cell	HLA-DRB6
142	0	0.825156611	0.454	0.156	0	Dendritic cell	APOBEC3A
143	0	0.818590641	0.966	0.693	0	Dendritic cell	IFITM3
144	0	0.818064334	0.972	0.475	0	Dendritic cell	SPI1
145	0	0.812225658	0.669	0.221	0	Dendritic cell	LY86
146	0	0.812023804	0.66	0.26	0	Dendritic cell	WARS
147	0	0.810631212	0.572	0.22	0	Dendritic cell	TMEM176A
148	0	0.808514455	0.941	0.446	0	Dendritic cell	MNDA
149	0	0.807972326	0.809	0.342	0	Dendritic cell	KLF4
150	0	0.807596659	0.474	0.127	0	Dendritic cell	FCGR1A
151	0	3.941021981	0.929	0.137	0	Macrophage	IL1B
152	0	3.526854492	0.859	0.152	0	Macrophage	CCL3
153	0	3.50720452	0.857	0.088	0	Macrophage	G0S2
154	0	2.800545153	0.998	0.722	0	Macrophage	NFKBIA
155	0	2.739121106	0.588	0.175	0	Macrophage	CCL4
156	0	2.673047511	0.822	0.175	0	Macrophage	CXCL8
157	0	2.669398054	0.756	0.098	0	Macrophage	EREG
158	0	2.252819379	0.56	0.06	0	Macrophage	CCL3L1
159	0	2.251771676	0.876	0.241	0	Macrophage	BCL2A1
160	0	2.119847792	0.966	0.477	0	Macrophage	NFKBIZ
161	0	2.031564141	0.959	0.453	0	Macrophage	TNFAIP3
162	0	1.991156454	0.741	0.135	0	Macrophage	NLRP3
163	0	1.863894913	0.867	0.372	0	Macrophage	SOD2
164	0	1.77718791	0.689	0.262	0	Macrophage	H1FX
165	0	1.772958357	0.934	0.48	0	Macrophage	ATP2B1-AS1
166	0	1.747034143	0.713	0.153	0	Macrophage	IER3
167	0	1.674332251	0.85	0.305	0	Macrophage	NAMPT
168	0	1.655295695	0.292	0.081	0	Macrophage	CCL4L2
169	0	1.645220698	0.807	0.295	0	Macrophage	PLAUR
170	0	1.572342556	0.624	0.08	0	Macrophage	PDE4B
171	0	1.535909573	0.865	0.405	0	Macrophage	TNFAIP2
172	0	1.521015515	0.727	0.214	0	Macrophage	CD83
173	0	1.491417894	0.32	0.014	0	Macrophage	CXCL2
174	0	1.479336864	0.757	0.263	0	Macrophage	MARCKS
175	0	1.46805332	0.956	0.648	0	Macrophage	ZFP36
176	0	1.452350133	0.391	0.044	0	Macrophage	THBS1
177	0	1.371607549	0.841	0.383	0	Macrophage	IFNGR2
178	0	1.312846125	0.992	0.854	0	Macrophage	SRGN
179	0	1.286162164	0.956	0.71	0	Macrophage	PPP1R15A
180	0	1.260238763	0.778	0.361	0	Macrophage	NINJ1
181	0	1.245476551	1	0.938	0	Macrophage	FTH1
182	0	1.216154887	0.762	0.33	0	Macrophage	IRF2BP2
183	0	1.164679836	0.569	0.139	0	Macrophage	ICAM1
184	0	1.151097913	0.474	0.078	0	Macrophage	RNF19B
185	0	1.149118307	0.333	0.06	0	Macrophage	LUCAT1
186	0	1.145803319	0.964	0.779	0	Macrophage	IER2
187	0	1.125969821	0.474	0.136	0	Macrophage	SGK1
188	0	1.121454967	0.616	0.194	0	Macrophage	PIM3
189	0	1.101860559	0.996	0.853	0	Macrophage	NEAT1
190	0	1.100291909	0.894	0.645	0	Macrophage	IRF1
191	0	1.098355647	0.468	0.135	0	Macrophage	DUSP2
192	0	1.072158496	0.259	0.014	0	Macrophage	PTGS2
193	0	1.065320101	0.772	0.431	0	Macrophage	DUSP6
194	0	1.046831073	0.977	0.78	0	Macrophage	SAT1
195	0	1.029523834	0.996	0.604	0	Macrophage	S100A9
196	0	1.024393917	0.823	0.524	0	Macrophage	ZFP36L1
197	0	1.022594645	0.445	0.184	0	Macrophage	APOBEC3A
198	0	0.995862694	0.728	0.325	0	Macrophage	FPR1
199	0	0.989111746	0.983	0.774	0	Macrophage	DUSP1
200	0	0.988638346	0.436	0.09	0	Macrophage	AD000864
201	0	1.591557251	0.906	0.351	0	CD4+ T cell	CCL5
202	0	1.582206115	0.629	0.266	0	CD4+ T cell	SYNE2
203	0	1.526809089	0.561	0.299	0	CD4+ T cell	SYNE1
204	0	1.520157577	0.999	0.992	0	CD4+ T cell	MALAT1
205	0	1.389694618	0.784	0.274	0	CD4+ T cell	IL32
206	0	1.347581319	0.497	0.246	0	CD4+ T cell	TRBC2
207	0	1.248314639	0.676	0.258	0	CD4+ T cell	GZMH
208	0	1.208885987	0.734	0.276	0	CD4+ T cell	GNLY
209	0	1.206315881	0.501	0.196	0	CD4+ T cell	CD3E
210	0	1.17165006	0.32	0.115	0	CD4+ T cell	CD3D
211	0	0.965936437	0.973	0.969	0	CD4+ T cell	MT-ND4L
212	0	0.908173037	0.571	0.271	0	CD4+ T cell	CTSW
213	0	0.897705635	0.9	0.359	0	CD4+ T cell	NKG7
214	5.34E-293	1.132592852	0.303	0.11	1.80E-288	CD4+ T cell	CD3G
215	3.16E-279	1.001437749	0.481	0.239	1.07E-274	CD4+ T cell	KLRD1
216	8.74E-212	1.167069188	0.424	0.255	2.95E-207	CD4+ T cell	ARL4C
217	2.76E-210	1.174758252	0.297	0.14	9.30E-206	CD4+ T cell	TGFBR3
218	6.30E-206	0.871752415	0.463	0.256	2.12E-201	CD4+ T cell	GZMM
219	1.30E-199	1.116123887	0.294	0.14	4.37E-195	CD4+ T cell	IKZF3
220	2.12E-198	1.075162146	0.401	0.229	7.13E-194	CD4+ T cell	ZAP70
221	2.03E-185	1.120872231	0.257	0.114	6.84E-181	CD4+ T cell	KLRG1
222	6.29E-180	1.046987648	0.277	0.13	2.12E-175	CD4+ T cell	SPOCK2
223	7.54E-171	1.009927923	0.508	0.372	2.54E-166	CD4+ T cell	EVL
224	5.56E-165	1.098636945	0.29	0.15	1.87E-160	CD4+ T cell	PYHIN1
225	9.25E-165	0.881934397	0.383	0.208	3.12E-160	CD4+ T cell	TRBC1
226	8.18E-158	1.043357826	0.29	0.153	2.76E-153	CD4+ T cell	ETS1
227	2.94E-154	1.097075641	0.528	0.463	9.92E-150	CD4+ T cell	AES
228	4.41E-150	0.988009955	0.314	0.172	1.49E-145	CD4+ T cell	CD2
229	5.48E-141	1.052879395	0.258	0.134	1.85E-136	CD4+ T cell	RORA
230	8.29E-124	0.965135302	0.276	0.153	2.79E-119	CD4+ T cell	CD69
231	1.09E-117	1.127663967	0.416	0.333	3.67E-113	CD4+ T cell	PPP2R5C
232	2.49E-104	1.040361732	0.258	0.155	8.40E-100	CD4+ T cell	IL2RG
233	6.46E-96	1.061790345	0.431	0.373	2.18E-91	CD4+ T cell	MACF1
234	1.36E-90	0.904252237	0.297	0.195	4.58E-86	CD4+ T cell	PRKCH
235	1.97E-90	1.009874245	0.407	0.339	6.63E-86	CD4+ T cell	ACAP1
236	6.60E-87	0.964131824	0.322	0.232	2.22E-82	CD4+ T cell	PPP3CC
237	6.81E-87	0.886424676	0.268	0.169	2.30E-82	CD4+ T cell	LBH
238	5.61E-86	0.84384456	0.291	0.192	1.89E-81	CD4+ T cell	SKAP1
239	6.79E-84	1.010464791	0.35	0.272	2.29E-79	CD4+ T cell	RUNX3
240	1.55E-68	0.912100133	0.272	0.191	5.22E-64	CD4+ T cell	STK17A
241	1.44E-57	0.984408901	0.272	0.208	4.85E-53	CD4+ T cell	ABHD17A
242	7.62E-49	0.874203174	0.424	0.431	2.57E-44	CD4+ T cell	PAXX
243	4.70E-47	0.869519811	0.301	0.249	1.58E-42	CD4+ T cell	CYFIP2
244	1.20E-44	0.878169602	0.357	0.328	4.06E-40	CD4+ T cell	ATM
245	6.79E-43	0.851873538	0.511	0.557	2.29E-38	CD4+ T cell	MT-ND6
246	1.52E-41	0.937385497	0.271	0.224	5.12E-37	CD4+ T cell	CCNH
247	1.82E-36	0.880890494	0.341	0.326	6.15E-32	CD4+ T cell	AAK1
248	8.31E-36	0.863092513	0.34	0.326	2.80E-31	CD4+ T cell	DDX6
249	9.03E-36	0.877040373	0.295	0.262	3.04E-31	CD4+ T cell	PARP8
250	1.44E-34	1.224048068	0.356	0.338	4.85E-30	CD4+ T cell	HIST1H1E
251	0	2.375000925	0.996	0.554	0	FCGR3A+ monocytes	LST1
252	0	2.242782234	0.933	0.29	0	FCGR3A+ monocytes	MS4A7
253	0	2.19524128	0.966	0.305	0	FCGR3A+ monocytes	FCGR3A
254	0	2.178492238	0.914	0.246	0	FCGR3A+ monocytes	SMIM25
255	0	1.985078176	0.647	0.009	0	FCGR3A+ monocytes	CDKN1C
256	0	1.940306485	0.984	0.719	0	FCGR3A+ monocytes	IFITM3
257	0	1.689869222	0.754	0.091	0	FCGR3A+ monocytes	TCF7L2
258	0	1.687479613	0.858	0.206	0	FCGR3A+ monocytes	MTSS1
259	0	1.655934262	0.805	0.186	0	FCGR3A+ monocytes	CSF1R
260	0	1.601972567	0.995	0.565	0	FCGR3A+ monocytes	AIF1
261	0	1.598916167	0.848	0.287	0	FCGR3A+ monocytes	WARS
262	0	1.588401122	0.983	0.534	0	FCGR3A+ monocytes	SERPINA1
263	0	1.583195873	0.871	0.295	0	FCGR3A+ monocytes	LRRC25
264	0	1.564170107	0.943	0.407	0	FCGR3A+ monocytes	LILRB2
265	0	1.553736299	0.994	0.781	0	FCGR3A+ monocytes	SAT1
266	0	1.545099857	0.681	0.073	0	FCGR3A+ monocytes	SIGLEC10
267	0	1.492923231	0.647	0.061	0	FCGR3A+ monocytes	CD300H
268	0	1.492347329	0.952	0.52	0	FCGR3A+ monocytes	NAP1L1
269	0	1.464860268	0.756	0.237	0	FCGR3A+ monocytes	HMOX1
270	0	1.399166056	0.989	0.588	0	FCGR3A+ monocytes	COTL1
271	0	1.389168639	0.967	0.637	0	FCGR3A+ monocytes	HLA-DPA1
272	0	1.385209649	0.864	0.362	0	FCGR3A+ monocytes	PECAM1
273	0	1.339887417	0.998	0.782	0	FCGR3A+ monocytes	PSAP
274	0	1.333861239	0.759	0.258	0	FCGR3A+ monocytes	BCL2A1
275	0	1.300940406	0.991	0.698	0	FCGR3A+ monocytes	FCER1G
276	0	1.29131553	0.8	0.262	0	FCGR3A+ monocytes	CALHM6
277	0	1.257668384	0.646	0.119	0	FCGR3A+ monocytes	RHOC
278	0	1.253268638	0.425	0.026	0	FCGR3A+ monocytes	NR4A1
279	0	1.250545754	0.939	0.481	0	FCGR3A+ monocytes	CFD
280	0	1.201287768	0.714	0.291	0	FCGR3A+ monocytes	CUX1
281	0	1.194415382	0.902	0.5	0	FCGR3A+ monocytes	TIMP1
282	0	1.190798942	0.946	0.574	0	FCGR3A+ monocytes	TNFRSF1B
283	0	1.18133834	0.422	0.008	0	FCGR3A+ monocytes	HES4
284	0	1.173808822	0.78	0.309	0	FCGR3A+ monocytes	BID
285	0	1.171832046	0.499	0.183	0	FCGR3A+ monocytes	APOBEC3A
286	0	1.153375206	0.846	0.342	0	FCGR3A+ monocytes	PILRA
287	0	1.150351278	0.878	0.384	0	FCGR3A+ monocytes	HCK
288	0	1.149138106	1	0.939	0	FCGR3A+ monocytes	FTH1
289	0	1.136266662	0.935	0.534	0	FCGR3A+ monocytes	RNASET2
290	0	1.129473585	0.605	0.144	0	FCGR3A+ monocytes	SLC2A6
291	0	1.124416533	0.689	0.205	0	FCGR3A+ monocytes	UNC119
292	0	1.122681695	0.478	0.041	0	FCGR3A+ monocytes	CTSL
293	0	1.116348661	0.352	0.098	0	FCGR3A+ monocytes	TNF
294	0	1.107919369	0.762	0.302	0	FCGR3A+ monocytes	LILRB1
295	0	1.106121322	0.913	0.572	0	FCGR3A+ monocytes	CSTB
296	0	1.076647998	0.468	0.065	0	FCGR3A+ monocytes	LINC02432
297	0	1.060510957	0.999	0.953	0	FCGR3A+ monocytes	FTL
298	0	1.059630078	0.33	0.006	0	FCGR3A+ monocytes	CKB
299	0	1.046878674	0.826	0.353	0	FCGR3A+ monocytes	LYN
300	0	1.040470365	0.756	0.311	0	FCGR3A+ monocytes	IFI30
301	0	2.654603992	0.697	0.058	0	CD8+ T cell	CD8A
302	0	2.649075766	0.911	0.079	0	CD8+ T cell	CD3D
303	0	2.416463255	0.614	0.028	0	CD8+ T cell	CD8B
304	0	2.323266213	0.883	0.075	0	CD8+ T cell	CD3G
305	0	2.239346115	0.984	0.266	0	CD8+ T cell	IL32
306	0	2.220607706	0.951	0.17	0	CD8+ T cell	CD3E
307	0	2.031153831	0.923	0.246	0	CD8+ T cell	GZMH
308	0	1.685323868	0.964	0.26	0	CD8+ T cell	GZMA
309	0	1.674863813	0.979	0.352	0	CD8+ T cell	CCL5
310	0	1.663250405	0.654	0.09	0	CD8+ T cell	KLRG1
311	0	1.564671971	0.763	0.145	0	CD8+ T cell	CD2
312	0	1.552322516	0.98	0.36	0	CD8+ T cell	NKG7
313	0	1.507871486	0.838	0.185	0	CD8+ T cell	LCK
314	0	1.457653756	0.976	0.715	0	CD8+ T cell	CD52
315	0	1.323796675	0.966	0.287	0	CD8+ T cell	CST7
316	0	1.305486368	0.871	0.232	0	CD8+ T cell	GZMM
317	0	1.281239593	0.974	0.435	0	CD8+ T cell	IFITM1
318	0	1.257608007	0.745	0.17	0	CD8+ T cell	C12orf75
319	0	1.256912735	0.802	0.222	0	CD8+ T cell	PCED1B-AS1
320	0	1.255261756	0.269	0.023	0	CD8+ T cell	ZNF683
321	0	1.240202008	0.514	0.06	0	CD8+ T cell	TRAC
322	0	1.238643341	0.923	0.508	0	CD8+ T cell	HSPA8
323	0	1.205573989	0.492	0.08	0	CD8+ T cell	ITM2A
324	0	1.187005206	0.797	0.229	0	CD8+ T cell	TRBC2
325	0	1.181541461	0.837	0.357	0	CD8+ T cell	ANXA6
326	0	1.180754711	0.75	0.216	0	CD8+ T cell	FGFBP2
327	0	1.180076526	0.551	0.091	0	CD8+ T cell	LIME1
328	0	1.171049314	0.864	0.39	0	CD8+ T cell	SLC9A3R1
329	0	1.141415343	0.486	0.07	0	CD8+ T cell	CD6
330	0	1.12413737	0.654	0.209	0	CD8+ T cell	APOBEC3G
331	0	1.120499382	0.854	0.255	0	CD8+ T cell	SYNE2
332	0	1.06611543	0.546	0.112	0	CD8+ T cell	CDC25B
333	0	1.047960963	0.351	0.014	0	CD8+ T cell	SIT1
334	0	1.027191053	0.885	0.449	0	CD8+ T cell	LITAF
335	0	1.021833123	0.833	0.513	0	CD8+ T cell	CALR
336	0	1.01246415	0.664	0.169	0	CD8+ T cell	SKAP1
337	0	1.01151356	0.982	0.794	0	CD8+ T cell	RPSA
338	0	1.009916731	0.345	0.02	0	CD8+ T cell	THEMIS
339	0	1.006246843	0.642	0.181	0	CD8+ T cell	ITGB7
340	0	1.000660361	0.77	0.249	0	CD8+ T cell	GZMB
341	0	0.994915588	0.61	0.169	0	CD8+ T cell	ADGRG1
342	0	0.9860429	0.994	0.847	0	CD8+ T cell	CALM1
343	0	0.971486584	0.756	0.208	0	CD8+ T cell	ZAP70
344	0	0.961787441	0.486	0.108	0	CD8+ T cell	CLEC2D
345	0	0.959960892	0.831	0.418	0	CD8+ T cell	RARRES3
346	0	0.955923613	0.717	0.354	0	CD8+ T cell	YWHAQ
347	0	0.950941287	0.533	0.115	0	CD8+ T cell	SAMD3
348	0	0.944939146	0.629	0.198	0	CD8+ T cell	Sep-01
349	0	0.935916907	0.491	0.102	0	CD8+ T cell	PTPRCAP
350	0	0.935229548	0.835	0.257	0	CD8+ T cell	CTSW
351	0	0.931066736	0.997	0.999	0	B cell	MT-RNR2
352	0	0.665539247	0.994	0.998	0	B cell	MT-RNR1
353	4.36E-284	1.043298624	0.98	0.908	1.47E-279	B cell	CD74
354	7.02E-240	1.479910286	0.392	0.176	2.37E-235	B cell	LTB
355	3.14E-232	1.547053479	0.544	0.328	1.06E-227	B cell	HIST1H1E
356	1.79E-182	0.729471166	0.874	0.877	6.04E-178	B cell	RPLP0
357	4.63E-172	1.939083566	0.318	0.145	1.56E-167	B cell	AL138963.1
358	3.07E-95	0.711631556	0.786	0.815	1.04E-90	B cell	EEF2
359	7.53E-74	0.364522835	0.922	0.938	2.54E-69	B cell	RPS4X
360	9.97E-62	0.502041365	0.769	0.807	3.36E-57	B cell	RPSA
361	7.51E-60	0.533892213	0.759	0.815	2.53E-55	B cell	RPS5
362	1.99E-58	0.553255969	0.794	0.841	6.71E-54	B cell	RPL4
363	4.37E-56	0.611590439	0.736	0.642	1.47E-51	B cell	HLA-DRA
364	2.18E-54	0.330369997	0.897	0.914	7.33E-50	B cell	RPL3
365	3.21E-54	0.520112729	0.79	0.866	1.08E-49	B cell	DDX5
366	1.66E-53	0.33185001	0.926	0.935	5.60E-49	B cell	RPS6
367	1.11E-48	0.626637089	0.76	0.823	3.75E-44	B cell	AHNAK
368	1.64E-47	1.063496531	0.293	0.206	5.54E-43	B cell	HLA-DQA1
369	5.64E-45	0.844139125	0.626	0.638	1.90E-40	B cell	HLA-DPB1
370	4.34E-44	0.957738793	0.311	0.226	1.46E-39	B cell	HLA-DQA2
371	1.15E-43	0.402827785	0.824	0.884	3.89E-39	B cell	RPL5
372	2.73E-34	0.78972043	0.314	0.244	9.22E-30	B cell	XIST
373	4.59E-31	0.520984166	0.658	0.628	1.55E-26	B cell	HLA-DRB5
374	4.72E-23	0.66498698	0.327	0.27	1.59E-18	B cell	OGT
375	1.55E-21	0.330322861	0.791	0.856	5.22E-17	B cell	RPL10A
376	3.15E-19	0.757706875	0.311	0.268	1.06E-14	B cell	MEF2C
377	1.89E-18	0.620281477	0.621	0.662	6.36E-14	B cell	HLA-DPA1
378	3.77E-12	0.434182127	0.656	0.756	1.27E-07	B cell	EEF1B2
379	3.77E-12	0.810509429	0.384	0.383	1.27E-07	B cell	HLA-DQB1
380	6.57E-09	0.447572933	0.253	0.221	0.00022142	B cell	ISG20
381	3.18E-08	0.487171664	0.423	0.427	0.001071814	B cell	ANKRD12
382	3.99E-08	0.356724552	0.252	0.34	0.001345598	B cell	PPT1
383	4.05E-08	0.552546985	0.209	0.278	0.001365763	B cell	IRF7
384	1.17E-07	0.50854383	0.544	0.619	0.003958346	B cell	DDX17
385	2.88E-07	0.333554606	0.367	0.486	0.009707866	B cell	TGOLN2
386	8.74E-07	0.667679211	0.329	0.331	0.029481731	B cell	FOXP1
387	1.42E-06	0.429947695	0.255	0.235	0.048041823	B cell	PEBP1
388	2.88E-06	0.368907493	0.221	0.293	0.097227723	B cell	SNX2
389	4.46E-05	0.515371739	0.461	0.495	1	B cell	ITGA4
390	9.76E-05	0.343715439	0.267	0.34	1	B cell	CCDC88A
391	0.000170802	0.33602449	0.419	0.534	1	B cell	Sep-09
392	0.000500324	0.481618592	0.383	0.406	1	B cell	SELL
393	0.000665881	0.687751461	0.442	0.56	1	B cell	MT-ND6
394	0.001004186	0.477365038	0.342	0.351	1	B cell	EZR
395	0.002356803	0.404704284	0.371	0.462	1	B cell	GDI2
396	0.003153929	0.389601344	0.345	0.35	1	B cell	Sep-06
397	0.003715394	0.341819449	0.327	0.401	1	B cell	CYTH1
398	0.005510355	0.521374558	0.27	0.278	1	B cell	HLA-DMB
399	0.006552964	0.341215172	0.318	0.39	1	B cell	ITSN2
400	0.00957357	0.335024655	0.263	0.31	1	B cell	NSD3
401	0	3.284242311	0.646	0.047	0	Memory T cell	IL7R
402	0	3.145047961	0.787	0.165	0	Memory T cell	LTB
403	0	2.239893952	0.481	0.02	0	Memory T cell	CAMK4
404	0	2.12192176	0.64	0.122	0	Memory T cell	SPOCK2
405	0	2.023579504	0.403	0.026	0	Memory T cell	INPP4B
406	0	1.929443056	0.298	0.025	0	Memory T cell	TTN
407	0	1.860434446	0.488	0.12	0	Memory T cell	PBXIP1
408	0	1.837971355	0.353	0.012	0	Memory T cell	LEF1
409	0	1.834392085	0.519	0.149	0	Memory T cell	CD69
410	0	1.815358973	0.479	0.117	0	Memory T cell	PIK3IP1
411	0	1.750024994	0.359	0.031	0	Memory T cell	TCF7
412	0	1.712665188	0.422	0.073	0	Memory T cell	DGKA
413	0	1.691597941	0.357	0.021	0	Memory T cell	CD27
414	0	1.661389619	0.434	0.086	0	Memory T cell	RHOH
415	0	1.644841657	1	0.992	0	Memory T cell	MALAT1
416	0	1.639570634	0.415	0.095	0	Memory T cell	ARID5B
417	0	1.632701097	0.363	0.071	0	Memory T cell	CDC14A
418	0	1.623385472	0.41	0.081	0	Memory T cell	ITK
419	0	1.623071725	0.317	0.015	0	Memory T cell	AQP3
420	0	1.602008864	0.538	0.218	0	Memory T cell	ARHGAP15
421	0	1.601293897	0.335	0.074	0	Memory T cell	SERINC5
422	0	1.589776504	0.572	0.271	0	Memory T cell	EML4
423	0	1.572409383	0.683	0.277	0	Memory T cell	SYNE2
424	0	1.5420284	0.384	0.079	0	Memory T cell	TC2N
425	0	1.521940921	0.398	0.074	0	Memory T cell	BCL11B
426	0	1.495318021	0.546	0.114	0	Memory T cell	CD3D
427	0	1.485431003	0.414	0.126	0	Memory T cell	AC119396
428	0	1.454875129	0.698	0.2	0	Memory T cell	CD3E
429	0	1.453630242	0.482	0.152	0	Memory T cell	ETS1
430	0	1.440156773	0.326	0.046	0	Memory T cell	RCAN3
431	0	1.439433824	0.511	0.11	0	Memory T cell	CD3G
432	0	1.423215171	0.515	0.17	0	Memory T cell	CD2
433	0	1.413782856	0.286	0.061	0	Memory T cell	PDE3B
434	0	1.413158455	0.771	0.293	0	Memory T cell	IL32
435	0	1.410216694	0.642	0.333	0	Memory T cell	ACAP1
436	0	1.402390603	0.368	0.077	0	Memory T cell	TRAC
437	0	1.400174213	0.355	0.096	0	Memory T cell	ITM2A
438	0	1.394830157	0.375	0.085	0	Memory T cell	CD6
439	0	1.381946859	0.277	0.046	0	Memory T cell	OXNAD1
440	0	1.369878092	0.441	0.135	0	Memory T cell	SLC38A1
441	0	1.347145819	0.849	0.745	0	Memory T cell	BTG1
442	1.44E-307	1.378988506	0.802	0.685	4.85E-303	Memory T cell	SARAF
443	3.30E-261	1.439174003	0.462	0.189	1.11E-256	Memory T cell	SPTAN1
444	3.46E-246	1.363211209	0.498	0.23	1.17E-241	Memory T cell	EPB41
445	5.72E-237	1.308205531	0.754	0.61	1.93E-232	Memory T cell	SF1
446	5.45E-217	1.458007357	0.376	0.149	1.84E-212	Memory T cell	IL6ST
447	6.91E-195	1.299298915	0.601	0.392	2.33E-190	Memory T cell	NKTR
448	9.17E-195	1.381640941	0.392	0.171	3.09E-190	Memory T cell	PAG1
449	2.89E-131	1.351564451	0.49	0.325	9.76E-127	Memory T cell	FOXP1
450	3.82E-77	1.378767488	0.496	0.409	1.29E-72	Memory T cell	ITGB1
451	0	2.343772332	0.954	0.122	0	Megakaryocyte	PPBP
452	0	2.2500553	0.859	0.2	0	Megakaryocyte	NRGN
453	0	2.097627701	0.814	0.051	0	Megakaryocyte	PF4
454	0	2.086976549	0.82	0.046	0	Megakaryocyte	CAVIN2
455	0	1.752694883	0.763	0.038	0	Megakaryocyte	TUBB1
456	0	1.722977278	0.713	0.084	0	Megakaryocyte	CLU
457	0	1.688450732	0.682	0.033	0	Megakaryocyte	GNG11
458	0	1.578162195	0.694	0.04	0	Megakaryocyte	SPARC
459	0	1.533464735	0.559	0.029	0	Megakaryocyte	MYL9
460	0	1.441051654	0.494	0.022	0	Megakaryocyte	ITGA2B
461	0	1.423033416	0.657	0.114	0	Megakaryocyte	HIST1H2AC
462	0	1.417220284	0.541	0.025	0	Megakaryocyte	GP9
463	0	1.337484131	0.645	0.117	0	Megakaryocyte	F13A1
464	0	1.310553415	0.452	0.023	0	Megakaryocyte	PF4V1
465	0	1.301283457	0.491	0.022	0	Megakaryocyte	TREML1
466	0	1.274958994	0.452	0.026	0	Megakaryocyte	PRKAR2B
467	0	1.254131823	0.531	0.026	0	Megakaryocyte	MPIG6B
468	0	1.235403108	0.592	0.158	0	Megakaryocyte	RGS18
469	0	1.142200795	0.47	0.054	0	Megakaryocyte	MAP3K7CL
470	0	1.13303311	0.422	0.018	0	Megakaryocyte	CMTM5
471	0	1.062816232	0.46	0.051	0	Megakaryocyte	PTGS1
472	0	1.049278469	0.499	0.094	0	Megakaryocyte	PGRMC1
473	0	1.037226996	0.409	0.036	0	Megakaryocyte	ACRBP
474	0	0.949089152	0.366	0.017	0	Megakaryocyte	AP001189.4
475	0	0.933296577	0.374	0.026	0	Megakaryocyte	BEX3
476	0	0.925101091	0.338	0.038	0	Megakaryocyte	TSC22D1
477	0	0.86775759	0.351	0.026	0	Megakaryocyte	AP003068.3
478	0	0.859520057	0.373	0.038	0	Megakaryocyte	MMD
479	0	0.841047837	0.31	0.021	0	Megakaryocyte	TRIM58
480	0	0.781888794	0.319	0.029	0	Megakaryocyte	HIST1H3H
481	0	0.762301934	0.27	0.015	0	Megakaryocyte	TMEM40
482	0	0.758385746	0.307	0.016	0	Megakaryocyte	C2orf88
483	3.87E-303	0.801352339	0.449	0.093	1.30E-298	Megakaryocyte	GRAP2
484	6.39E-296	1.245040275	0.99	0.667	2.16E-291	Megakaryocyte	GPX1
485	8.63E-287	0.75352507	0.348	0.061	2.91E-282	Megakaryocyte	PDLIM1
486	9.21E-237	1.221027893	0.657	0.254	3.11E-232	Megakaryocyte	LIMS1
487	9.54E-224	0.908695365	0.997	0.963	3.22E-219	Megakaryocyte	MT-ND2
488	2.06E-206	0.846523992	0.423	0.118	6.96E-202	Megakaryocyte	PARVB
489	3.06E-191	1.070786588	0.748	0.381	1.03E-186	Megakaryocyte	RGS10
490	1.77E-189	0.89846071	0.599	0.235	5.98E-185	Megakaryocyte	TUBA4A
491	1.13E-182	0.936577641	0.603	0.238	3.79E-178	Megakaryocyte	VCL
492	1.39E-178	0.928950896	0.718	0.354	4.69E-174	Megakaryocyte	NCOA4
493	5.11E-175	0.894464588	0.933	0.712	1.72E-170	Megakaryocyte	TAGLN2
494	2.41E-171	0.942423896	0.926	0.722	8.14E-167	Megakaryocyte	OST4
495	7.80E-171	0.819185057	0.548	0.206	2.63E-166	Megakaryocyte	ACTN1
496	1.70E-163	0.967684103	0.857	0.544	5.74E-159	Megakaryocyte	NAP1L1
497	2.57E-157	0.750871076	0.365	0.107	8.66E-153	Megakaryocyte	RUFY1
498	4.44E-148	0.800461364	0.734	0.393	1.50E-143	Megakaryocyte	CTSA
499	1.10E-141	0.945776535	0.868	0.632	3.71E-137	Megakaryocyte	TLN1
500	6.48E-130	0.848708805	0.718	0.405	2.18E-125	Megakaryocyte	TPM4
501	0	7.370272147	0.982	0.122	0	Platelets	PPBP
502	0	6.152988574	0.938	0.036	0	Platelets	TUBB1
503	0	5.987836322	0.939	0.05	0	Platelets	PF4
504	0	5.833060906	0.951	0.045	0	Platelets	CAVIN2
505	0	5.290822855	0.902	0.037	0	Platelets	SPARC
506	0	5.170777368	0.91	0.03	0	Platelets	GNG11
507	0	5.164250345	0.858	0.021	0	Platelets	GP9
508	0	5.084380514	0.885	0.11	0	Platelets	HIST1H2AC
509	0	4.886006707	0.855	0.021	0	Platelets	MPIG6B
510	0	4.748547751	0.858	0.082	0	Platelets	CLU
511	0	4.5736258	0.728	0.026	0	Platelets	MYL9
512	0	4.571265014	0.673	0.032	0	Platelets	TSC22D1
513	0	4.56632797	0.81	0.155	0	Platelets	RGS18
514	0	4.403368923	0.911	0.2	0	Platelets	NRGN
515	0	4.26767814	0.699	0.031	0	Platelets	ACRBP
516	0	4.218931493	0.838	0.231	0	Platelets	TUBA4A
517	0	4.199087045	0.76	0.018	0	Platelets	TREML1
518	0	4.172165732	0.801	0.115	0	Platelets	F13A1
519	0	4.136964435	0.739	0.013	0	Platelets	CMTM5
520	0	4.12695995	0.74	0.018	0	Platelets	ITGA2B
521	0	4.07052322	0.635	0.02	0	Platelets	PF4V1
522	0	4.040167021	0.652	0.009	0	Platelets	TMEM40
523	0	4.027593285	0.761	0.046	0	Platelets	PTGS1
524	0	4.0062494	0.669	0.033	0	Platelets	MMD
525	0	3.980500224	0.827	0.087	0	Platelets	GRAP2
526	0	3.943819574	0.599	0.025	0	Platelets	HIST1H3H
527	0	3.926785311	0.835	0.352	0	Platelets	NCOA4
528	0	3.926659905	0.798	0.252	0	Platelets	LIMS1
529	0	3.840928156	0.639	0.052	0	Platelets	MAP3K7CL
530	0	3.6966434	0.65	0.021	0	Platelets	AP003068.3
531	0	3.672270795	0.617	0.011	0	Platelets	C2orf88
532	0	3.670360887	0.846	0.38	0	Platelets	RGS10
533	0	3.650630661	0.656	0.022	0	Platelets	BEX3
534	0	3.634806934	0.873	0.403	0	Platelets	TPM4
535	0	3.633640759	0.817	0.258	0	Platelets	MAX
536	0	3.604066118	0.71	0.192	0	Platelets	MPP1
537	0	3.601718938	0.569	0.007	0	Platelets	ESAM
538	0	3.56121138	0.696	0.056	0	Platelets	PDLIM1
539	0	3.543454218	0.546	0.008	0	Platelets	PTCRA
540	0	3.539962306	0.615	0.143	0	Platelets	NT5C3A
541	0	3.515059792	0.979	0.667	0	Platelets	GPX1
542	0	3.507945092	0.71	0.091	0	Platelets	PGRMC1
543	0	3.507104415	0.857	0.392	0	Platelets	CTSA
544	0	3.493388173	0.754	0.235	0	Platelets	VCL
545	0	3.43488606	0.572	0.017	0	Platelets	TRIM58
546	0	3.415530643	0.966	0.711	0	Platelets	TAGLN2
547	0	3.349173265	0.713	0.202	0	Platelets	KIF2A
548	0	3.254792702	0.589	0.115	0	Platelets	PARVB
549	0	3.241073957	0.506	0.006	0	Platelets	CLEC1B
550	0	3.224007747	0.573	0.026	0	Platelets	CXCR2P1
551	0	4.800846697	0.814	0.218	0	Neutrophil cell	RETN
552	0	4.354518894	0.457	0.006	0	Neutrophil cell	LCN2
553	0	4.046598972	0.999	0.61	0	Neutrophil cell	S100A8
554	0	3.823630643	0.509	0	0	Neutrophil cell	CD177
555	0	3.469887374	0.353	0.002	0	Neutrophil cell	MMP9
556	0	3.465272074	0.672	0.021	0	Neutrophil cell	S100P
557	0	3.338240831	0.686	0.017	0	Neutrophil cell	IL1R2
558	0	3.151086413	0.379	0	0	Neutrophil cell	LTF
559	0	2.841151343	0.918	0.474	0	Neutrophil cell	CTSD
560	0	2.768850937	0.775	0.162	0	Neutrophil cell	FOLR3
561	0	2.686032851	0.371	0	0	Neutrophil cell	MMP8
562	0	2.607981623	0.555	0.032	0	Neutrophil cell	HP
563	0	2.534500058	0.613	0.105	0	Neutrophil cell	CYSTM1
564	0	2.377463566	0.378	0	0	Neutrophil cell	ALPL
565	0	2.358236805	0.478	0.043	0	Neutrophil cell	RGL4
566	0	2.333410498	0.668	0.119	0	Neutrophil cell	MCEMP1
567	0	2.299163468	0.501	0.073	0	Neutrophil cell	BASP1
568	0	2.222246177	0.991	0.631	0	Neutrophil cell	S100A9
569	0	2.066966103	0.293	0	0	Neutrophil cell	PGLYRP1
570	0	2.027673301	0.268	0.001	0	Neutrophil cell	ZDHHC19
571	0	1.755365769	0.319	0.019	0	Neutrophil cell	BPI
572	0	1.650068751	0.26	0.002	0	Neutrophil cell	CD24
573	0	1.647446964	0.324	0.002	0	Neutrophil cell	ADGRG3
574	0	1.499751124	0.28	0.004	0	Neutrophil cell	ANXA3
575	0	1.422267459	0.323	0.026	0	Neutrophil cell	LRG1
576	0	1.34747977	0.284	0.022	0	Neutrophil cell	MMP25
577	3.46E-298	1.44356117	0.983	0.908	1.17E-293	Neutrophil cell	MYL6
578	1.08E-272	1.712834764	0.538	0.132	3.64E-268	Neutrophil cell	CD82
579	8.28E-264	2.289168018	0.742	0.294	2.79E-259	Neutrophil cell	ALOX5AP
580	2.52E-262	1.88360233	0.84	0.427	8.49E-258	Neutrophil cell	PGD
581	6.49E-251	3.737929365	0.841	0.481	2.19E-246	Neutrophil cell	S100A12
582	4.80E-232	1.711217563	0.482	0.121	1.62E-227	Neutrophil cell	RFLNB
583	1.49E-196	1.467979781	0.361	0.077	5.02E-192	Neutrophil cell	ADM
584	1.79E-189	1.850118009	0.671	0.294	6.04E-185	Neutrophil cell	GCA
585	1.12E-159	1.344187626	0.827	0.652	3.78E-155	Neutrophil cell	PKM
586	1.94E-158	1.664807307	0.693	0.352	6.56E-154	Neutrophil cell	FPR1
587	1.55E-152	1.594086968	0.534	0.201	5.23E-148	Neutrophil cell	GSN
588	4.55E-148	1.637110387	0.487	0.175	1.53E-143	Neutrophil cell	CKAP4
589	1.26E-143	2.185383827	0.918	0.793	4.25E-139	Neutrophil cell	IFITM2
590	5.11E-134	1.469258657	0.405	0.13	1.72E-129	Neutrophil cell	PADI4
591	8.62E-131	1.37066257	0.727	0.475	2.91E-126	Neutrophil cell	TXN
592	7.15E-128	1.440607688	0.772	0.581	2.41E-123	Neutrophil cell	CD63
593	2.75E-114	1.506915647	0.616	0.327	9.29E-110	Neutrophil cell	LILRA5
594	2.69E-109	1.553526768	0.637	0.365	9.08E-105	Neutrophil cell	HMGB2
595	4.38E-90	1.461593704	0.603	0.346	1.48E-85	Neutrophil cell	NAMPT
596	1.50E-83	1.515134712	0.492	0.249	5.04E-79	Neutrophil cell	SLC25A37
597	1.75E-80	1.403989183	0.561	0.311	5.89E-76	Neutrophil cell	SLC2A3
598	1.66E-68	1.386772704	0.603	0.403	5.61E-64	Neutrophil cell	PLAC8
599	1.87E-43	1.298147225	0.27	0.122	6.29E-39	Neutrophil cell	MT1F
600	8.23E-32	1.598280975	0.493	0.362	2.77E-27	Neutrophil cell	HIST1H4C
