# Supplementary material for: Single‐cell co‐expression analysis using computational machine learning reveals oxidative, immunopathologic, and myocardial responses for multi‐organ failure in COVID‐19
Source: Clin Transl Med. 2022 Oct 6;12(10):e1049. doi: 10.1002/ctm2.1049 (PMC9538710; doi:10.1002/ctm2.1049)
Supplement: Supplementary file 5 — Supporting Information [file CTM2-12-e1049-s001.txt]

ME-magenta	Intramodule connectivity-magenta		ME-brown	Intramodule connectivity-brown		ME-blue	Intramodule connectivity-blue
Sdhb	170.303305		Hspb7	141.8317134		Top2b	592.2470746
D10Jhu81e	169.7800042		Pygm	140.6391384		Jak2	585.807814
Atp5b	168.7650273		Hspb6	140.4195888		Ikbke	581.9422556
Sdha	168.7119503		Tpm1	138.8515008		Cyb561a3	581.4005911
Uqcrfs1	168.5468459		Ryr2	137.6973328		Tcirg1	580.3378298
Atp5g3	168.5123028		Ldb3	137.4072461		Baz1a	578.8632166
Ndufb8	168.1403827		Srl	137.0839225		Rcc2	574.2120766
Atp5a1	167.9996892		Jph2	136.2894277		Zc3hav1	573.3314145
Ndufs1	167.5633366		Txlnb	136.1841972		Fcho1	571.838018
Ndufb9	167.3186113		Akap6	134.0371		Rassf5	571.2861531
Etfdh	166.5385771		Pln	133.9314629		Arhgap4	570.9673031
Pdha1	166.2668442		Gpc1	133.8875993		Acap1	570.737166
Ndufa9	165.9212194		Nexn	132.053627		Cbfb	567.9298994
Aco2	165.9044149		Xirp1	131.709145		Card6	566.9998096
Coq9	165.67448		Fndc5	129.811537		X9.Sep	565.9287036
Acot13	165.5951062		Pdlim5	129.2761098		Topbp1	565.4949799
Ndufs2	165.1588942		Sgcb	127.6796023		Ttc14	565.353204
Etfa	165.038555		Cox6a2	127.6200047		Kif21b	564.2565737
Etfb	164.7063697		Flnc	127.4933549		Ugcg	564.1218918
mt-Nd5	163.6827156		Prune2	127.0091447		Itgb7	563.623131
Cox4i1	163.3036083		Cap2	125.9466302		Dgka	563.0065214
Ndufv1	163.1968402		Cmya5	125.7148179		H2.K1	562.8112963
Ndufv3	162.3779464		Tmem38a	125.2114013		H2.Q6	562.8020073
Uqcrc2	162.3451965		Actn2	125.1732953		Rapgef6	562.5549563
Ndufs6	161.7026314		Stxbp2	125.1105818		Crlf3	562.4269151
Acadm	161.6549199		Aftph	124.746841		Lyst	561.4455883
Cyc1	161.5489838		Hrc	124.629158		Ikzf1	560.0765237
Cox7b	161.5163732		Rilpl1	124.5901829		Morc3	559.86744
Uqcrq	161.3781129		Sat1	123.613434		Chd8	558.5886112
mt-Nd1	160.548161		Slc30a5	123.4609871		Lax1	558.0613193
Ndufc1	160.2874361		Usp13	123.3886631		Tnfaip3	558.0536295
Atp5o	160.2333393		Smyd2	122.8680549		Adar	557.6491438
Sdhc	160.1288946		Art3	122.7843521		Gmip	557.3782618
Atp5c1	159.7895109		Ywhaz	122.6947124		Nxf1	557.2152439
Atp5j	159.3704696		Myom1	122.6342905		Elk4	556.8918304
Cox6c	159.0797608		Fam91a1	122.1465513		Lat	556.3968694
Gfm1	159.0026091		Tnnc1	121.9656249		Cbl	555.4877522
Ndufa5	158.8272437		Smyd1	121.7260891		Dnmt1	555.1767932
Sucla2	158.8073641		M6pr	121.7187705		Ccnl1	554.4646781
Ndufb5	158.6687182		Rasl10b	121.4102389		Psip1	554.3963357
mt-Co1	158.6503115		Tkt	121.1336041		Mdc1	553.5191351
Ech1	158.3543345		Uhmk1	120.8785831		Mta2	553.2313882
Ndufv2	158.3089654		Itgb1bp2	120.8518449		Ccdc88c	552.7495175
Rragd	158.2546217		Itga7	120.4014276		Tyk2	552.2101723
Fh1	158.0099639		Atp2a2	120.2324687		Cntrl	552.1560016
Ndufa13	157.9046812		Egln1	119.3140181		Clcf1	552.1332026
Dlat	157.4512987		Lrrk2	118.8305723		Supt20	551.9788497
Atp5f1	157.3821883		Gnai3	118.8074769		Nfatc3	551.7535087
Idh3a	156.3986453		Tnnt2	118.6629445		Cpsf6	550.9221896
Ndufa10	156.2327734		Ak1	118.5713174		Gpr132	550.8920055
Mdh1	155.947568		Optn	118.1474104		Itga4	550.7285591
Echs1	155.8065775		Tspan14	117.765151		Bin2	550.2961902
Ndufa8	155.787409		Rnf145	117.7589136		Stat6	550.2358455
Uqcc1	155.4938574		Rbm24	117.6471372		St6gal1	549.9294913
Immt	155.4269901		Itch	117.0353006		Rasal3	549.3582624
Vdac1	155.3902093		Coq10a	116.7446866		Traf3ip3	549.0238115
Ndufb6	155.0780982		Ezr	116.3964336		Gabpb2	549.0043766
Acadvl	155.0326826		Cdh2	116.214741		Smc4	548.7410094
Cox6b1	153.8284809		Casq2	116.1669184		Hap1	548.6382206
Atp5k	153.8128767		Gmfb	115.7615859		Zcchc7	548.6207195
Uqcr11	153.5427696		Clta	115.7031621		Ptprc	547.5854203
Iqgap1	153.459256		Nrap	115.3555818		Vps16	547.3446697
Cox5a	153.053583		Gbas	114.8110725		Ifi213	546.8215411
Sdhd	153.0498343		Homer2	114.7858949		Ifi209	546.6645418
Mrpl42	152.9437272		Tuba8	114.5537064		Trim34a	546.3871073
Decr1	152.6536953		Myh6	114.1212112		Ikzf3	545.9069161
mt-Cytb	152.1878634		Pygb	113.7854523		Tmpo	545.4720113
Bckdha	152.0977555		Fhl2	113.5146195		Arap1	544.8609657
Idh3b	152.0301817		H13	113.1835773		Apobec3	544.7810523
Ndufa4	151.9771781		Ppp1r16b	112.9348447		Psd4	544.7702053
