# Supplementary material for: Single‐cell co‐expression analysis using computational machine learning reveals oxidative, immunopathologic, and myocardial responses for multi‐organ failure in COVID‐19
Source: Clin Transl Med. 2022 Oct 6;12(10):e1049. doi: 10.1002/ctm2.1049 (PMC9538710; doi:10.1002/ctm2.1049)
Supplement: Supplementary file 6 — Supporting Information [file CTM2-12-e1049-s005.txt]

search_term	gene	drug	interaction_types	Query Score	Interaction Score	sources
JAK2	JAK2	TOFACITINIB CITRATE	inhibitor	4.84	0.4	ChemblInteractions
JAK2	JAK2	ERLOTINIB		0.16	0.01	DTC
JAK2	JAK2	RUXOLITINIB	inhibitor	34.85	2.91	DTC|DrugBank
JAK2	JAK2	TRIAMTERENE		0.24	0.04	DTC
JAK2	JAK2	PEMBROLIZUMAB		0.79	0.13	JAX-CKB|COSMIC|CIViC
JAK2	JAK2	DASATINIB		0.11	0.01	DTC
JAK2	JAK2	TOFACITINIB	antagonist|inhibitor	4.84	0.4	DTC|DrugBank|GuideToPharmacology
JAK2	JAK2	SIROLIMUS		0.15	0.03	CIViC
JAK2	JAK2	PACLITAXEL		0.09	0.01	JAX-CKB
JAK2	JAK2	FOSTAMATINIB	inhibitor	0.06	0	DrugBank
JAK2	JAK2	BARICITINIB	inhibitor	6.53	0.55	DrugBank|ChemblInteractions|GuideToPharmacology|TTD
JAK2	JAK2	RUXOLITINIB PHOSPHATE	inhibitor	2.18	0.36	ChemblInteractions
JAK2	JAK2	IMATINIB		0.26	0.02	JAX-CKB
TYK2	TYK2	RUXOLITINIB	inhibitor	0.73	0.14	GuideToPharmacology
TYK2	TYK2	FOSTAMATINIB	inhibitor	0.06	0.01	DrugBank
TYK2	TYK2	BARICITINIB	inhibitor	1.09	0.22	GuideToPharmacology
TYK2	TYK2	TOFACITINIB	inhibitor	4.84	0.96	DTC|DrugBank|GuideToPharmacology
TYK2	TYK2	TOFACITINIB CITRATE	inhibitor	2.18	0.43	ChemblInteractions
IKZF1	IKZF1	LENALIDOMIDE		0.54	1.18	JAX-CKB
IKZF1	IKZF1	IMATINIB		0.26	0.28	CIViC
IKZF1	IKZF1	CYTARABINE		0.2	0.44	CIViC
IKZF1	IKZF1	DAUNORUBICIN		0.13	0.28	CIViC
IKZF1	IKZF1	METHOTREXATE		0.08	0.18	CIViC
STAT6	STAT6	DOXORUBICIN HYDROCHLORIDE		0.13	0.14	DTC
STAT6	STAT6	INDOMETHACIN		0.21	0.23	NCI
CBL	CBL	DASATINIB		0.33	0.36	CGI|DoCM
CBL	CBL	ERLOTINIB		0.33	0.36	JAX-CKB
CBL	CBL	GEMCITABINE		0.11	0.23	JAX-CKB
NDUFB5	NDUFB5	METFORMIN HYDROCHLORIDE	inhibitor	0.4	0.26	ChemblInteractions
NDUFS2	NDUFS2	METFORMIN HYDROCHLORIDE	inhibitor	0.4	0.26	ChemblInteractions
NDUFB9	NDUFB9	METFORMIN HYDROCHLORIDE	inhibitor	0.4	0.26	ChemblInteractions
NDUFA9	NDUFA9	METFORMIN HYDROCHLORIDE	inhibitor	0.4	0.21	ChemblInteractions
NDUFV2	NDUFV2	METFORMIN HYDROCHLORIDE	inhibitor	0.4	0.26	ChemblInteractions
CASQ2	CASQ2	CALCIUM CITRATE	ligand	0.13	0.86	DrugBank
